# Supplementary material for: Experimental and theoretical interpretation of the magnetic behavior of two Dy(iii) single-ion magnets constructed through β-diketonate ligands with different substituent groups (–Cl/–OCH3)
Source: RSC Adv. 2018 Aug 20;8(52):29513–25. doi: 10.1039/c8ra06240d (PMC9092431; doi:10.1039/c8ra06240d)
Supplement: RA-008-C8RA06240D-s002 [file RA-008-C8RA06240D-s002.cif]

# Electronic Supplementary Material (ESI) for RSC Advances.
# This journal is © The Royal Society of Chemistry 2018

####################################################################### 
# 
# This file contains crystal structure data downloaded from the 
# Cambridge Structural Database (CSD) hosted by the Cambridge 
# Crystallographic Data Centre (CCDC).
# 
# Full information about CCDC data access policies and citation 
# guidelines are available at http://www.ccdc.cam.ac.uk/access/V1 
# 
# Audit and citation data items may have been added by the CCDC. 
# Please retain this information to preserve the provenance of 
# this file and to allow appropriate attribution of the data. 
# 
#######################################################################

data_exp_9403
_database_code_depnum_ccdc_archive 'CCDC 1815605'
_audit_update_record             
;
2018-07-19 deposited with the CCDC.
2018-08-07 downloaded from the CCDC.
;

_audit_creation_method           SHELXL-2018/3
_shelx_SHELXL_version_number     2018/3
_chemical_name_systematic        ?
_chemical_name_common            ?
_chemical_melting_point          ?
_chemical_formula_moiety         ?
_chemical_formula_sum            'C45 H32 Dy F9 N2 O9'
_chemical_formula_weight         1078.22

loop_
_atom_type_symbol
_atom_type_description
_atom_type_scat_dispersion_real
_atom_type_scat_dispersion_imag
_atom_type_scat_source
C C 0.0181 0.0091 'International Tables Vol C Tables 4.2.6.8 and 6.1.1.4'
H H 0.0000 0.0000 'International Tables Vol C Tables 4.2.6.8 and 6.1.1.4'
N N 0.0311 0.0180 'International Tables Vol C Tables 4.2.6.8 and 6.1.1.4'
O O 0.0492 0.0322 'International Tables Vol C Tables 4.2.6.8 and 6.1.1.4'
Dy Dy -9.8046 9.8477 'International Tables Vol C Tables 4.2.6.8 and 6.1.1.4'
F F 0.0727 0.0534 'International Tables Vol C Tables 4.2.6.8 and 6.1.1.4'

_space_group_crystal_system      triclinic
_space_group_IT_number           2
_space_group_name_H-M_alt        'P -1'
_space_group_name_Hall           '-P 1'

_shelx_space_group_comment       
;
The symmetry employed for this shelxl refinement is uniquely defined
by the following loop, which should always be used as a source of
symmetry information in preference to the above space-group names.
They are only intended as comments.
;

loop_
_space_group_symop_operation_xyz
'x, y, z'
'-x, -y, -z'

_cell_length_a                   10.7420(16)
_cell_length_b                   12.7566(17)
_cell_length_c                   16.960(2)
_cell_angle_alpha                85.703(11)
_cell_angle_beta                 80.218(12)
_cell_angle_gamma                66.118(13)
_cell_volume                     2094.1(5)
_cell_formula_units_Z            2
_cell_measurement_temperature    130(2)
_cell_measurement_reflns_used    3542
_cell_measurement_theta_min      3.9220
_cell_measurement_theta_max      68.5240

_exptl_crystal_description       block
_exptl_crystal_colour            white
_exptl_crystal_density_meas      ?
_exptl_crystal_density_method    ?
_exptl_crystal_density_diffrn    1.710
_exptl_crystal_F_000             1070
_exptl_transmission_factor_min   ?
_exptl_transmission_factor_max   ?
_exptl_crystal_size_max          0.080
_exptl_crystal_size_mid          0.080
_exptl_crystal_size_min          0.070
_exptl_absorpt_coefficient_mu    10.442
_shelx_estimated_absorpt_T_min   0.489
_shelx_estimated_absorpt_T_max   0.529
_exptl_absorpt_correction_T_min  0.31416
_exptl_absorpt_correction_T_max  1.00000
_exptl_absorpt_correction_type   multi-scan
_exptl_absorpt_process_details   sadabs
_exptl_absorpt_special_details   ?
_diffrn_ambient_temperature      130(2)
_diffrn_radiation_wavelength     1.54184
_diffrn_radiation_type           CuK\a
_diffrn_source                   'fine-focus sealed X-ray tube'
_diffrn_measurement_device_type  'Xcalibur, Eos, Gemini'
_diffrn_measurement_method       ?
_diffrn_detector_area_resol_mean ?
_diffrn_reflns_number            14387
_diffrn_reflns_av_unetI/netI     0.1115
_diffrn_reflns_av_R_equivalents  0.0787
_diffrn_reflns_limit_h_min       -8
_diffrn_reflns_limit_h_max       12
_diffrn_reflns_limit_k_min       -14
_diffrn_reflns_limit_k_max       15
_diffrn_reflns_limit_l_min       -18
_diffrn_reflns_limit_l_max       20
_diffrn_reflns_theta_min         3.790
_diffrn_reflns_theta_max         67.249
_diffrn_reflns_theta_full        67.249
_diffrn_measured_fraction_theta_max 0.995
_diffrn_measured_fraction_theta_full 0.995
_diffrn_reflns_Laue_measured_fraction_max 0.995
_diffrn_reflns_Laue_measured_fraction_full 0.995
_diffrn_reflns_point_group_measured_fraction_max 0.995
_diffrn_reflns_point_group_measured_fraction_full 0.995
_reflns_number_total             7479
_reflns_number_gt                5324
_reflns_threshold_expression     'I > 2\s(I)'
_reflns_Friedel_coverage         0.000
_reflns_Friedel_fraction_max     .
_reflns_Friedel_fraction_full    .

_reflns_special_details          
;
 Reflections were merged by SHELXL according to the crystal
 class for the calculation of statistics and refinement.
 
 _reflns_Friedel_fraction is defined as the number of unique
 Friedel pairs measured divided by the number that would be
 possible theoretically, ignoring centric projections and
 systematic absences.
;

_computing_data_collection       'CrysAlisPro 1.171.39.35c (Rigaku OD, 2017)'
_computing_cell_refinement       'CrysAlisPro 1.171.39.35c (Rigaku OD, 2017)'
_computing_data_reduction        'CrysAlisPro 1.171.39.35c (Rigaku OD, 2017)'
_computing_structure_solution    'SHELXL-2018/3 (Sheldrick, 2018)'
_computing_structure_refinement  'SHELXL-2018/3 (Sheldrick, 2018)'
_computing_molecular_graphics    ?
_computing_publication_material  ?
_refine_special_details          ?
_refine_ls_structure_factor_coef Fsqd
_refine_ls_matrix_type           full
_refine_ls_weighting_scheme      calc
_refine_ls_weighting_details     
'w=1/[\s^2^(Fo^2^)+(0.0836P)^2^] where P=(Fo^2^+2Fc^2^)/3'
_atom_sites_solution_primary     ?
_atom_sites_solution_secondary   ?
_atom_sites_solution_hydrogens   geom
_refine_ls_hydrogen_treatment    constr
_refine_ls_extinction_method     none
_refine_ls_extinction_coef       .
_refine_ls_number_reflns         7479
_refine_ls_number_parameters     598
_refine_ls_number_restraints     0
_refine_ls_R_factor_all          0.0961
_refine_ls_R_factor_gt           0.0635
_refine_ls_wR_factor_ref         0.1863
_refine_ls_wR_factor_gt          0.1479
_refine_ls_goodness_of_fit_ref   1.027
_refine_ls_restrained_S_all      1.027
_refine_ls_shift/su_max          0.001
_refine_ls_shift/su_mean         0.000

loop_
_atom_site_label
_atom_site_type_symbol
_atom_site_fract_x
_atom_site_fract_y
_atom_site_fract_z
_atom_site_U_iso_or_equiv
_atom_site_adp_type
_atom_site_occupancy
_atom_site_site_symmetry_order
_atom_site_calc_flag
_atom_site_refinement_flags_posn
_atom_site_refinement_flags_adp
_atom_site_refinement_flags_occupancy
_atom_site_disorder_assembly
_atom_site_disorder_group
Dy1 Dy 0.21042(5) 0.80511(4) 0.77133(3) 0.04146(18) Uani 1 1 d . . . . .
F1 F 0.3552(6) 0.6191(5) 0.5149(4) 0.0732(17) Uani 1 1 d . . . . .
F2 F 0.3328(7) 0.7600(5) 0.4335(4) 0.0761(18) Uani 1 1 d . . . . .
F3 F 0.5039(6) 0.6924(5) 0.4995(4) 0.0736(17) Uani 1 1 d . . . . .
F4 F 0.1600(8) 0.3992(5) 0.6929(6) 0.122(3) Uani 1 1 d . . . . .
F5 F 0.3504(7) 0.4013(5) 0.7104(4) 0.086(2) Uani 1 1 d . . . . .
F6 F 0.2023(8) 0.4028(5) 0.8101(5) 0.099(2) Uani 1 1 d . . . . .
F7 F -0.0150(7) 0.7449(5) 1.0939(4) 0.085(2) Uani 1 1 d . . . . .
F8 F 0.0365(7) 0.6161(5) 1.0046(4) 0.081(2) Uani 1 1 d . . . . .
F9 F 0.1940(5) 0.6445(4) 1.0485(3) 0.0633(15) Uani 1 1 d . . . . .
N1 N 0.4594(7) 0.6873(5) 0.7921(4) 0.0437(17) Uani 1 1 d . . . . .
N2 N 0.3393(7) 0.9173(5) 0.8145(4) 0.0407(16) Uani 1 1 d . . . . .
O1 O 0.3153(6) 0.7530(5) 0.6417(4) 0.0512(15) Uani 1 1 d . . . . .
O2 O 0.1540(6) 0.9682(4) 0.6913(3) 0.0417(13) Uani 1 1 d . . . . .
O3 O -0.1445(7) 1.4694(5) 0.5694(4) 0.0642(18) Uani 1 1 d . . . . .
O4 O 0.2270(5) 0.6168(4) 0.7624(4) 0.0435(14) Uani 1 1 d . . . . .
O5 O 0.0084(6) 0.8161(5) 0.7344(4) 0.0473(15) Uani 1 1 d . . . . .
O6 O -0.5502(7) 0.9829(7) 0.6010(4) 0.071(2) Uani 1 1 d . . . . .
O7 O 0.1710(6) 0.7455(4) 0.9034(4) 0.0441(14) Uani 1 1 d . . . . .
O8 O 0.0406(6) 0.9580(4) 0.8434(4) 0.0436(14) Uani 1 1 d . . . . .
O9 O -0.5326(6) 1.3690(5) 0.8716(4) 0.0519(16) Uani 1 1 d . . . . .
C1 C 0.5208(9) 0.5760(7) 0.7795(6) 0.054(2) Uani 1 1 d . . . . .
H1 H 0.473549 0.540256 0.758609 0.065 Uiso 1 1 calc R U . . .
C2 C 0.6544(9) 0.5086(8) 0.7963(7) 0.068(3) Uani 1 1 d . . . . .
H2 H 0.694403 0.430550 0.785320 0.081 Uiso 1 1 calc R U . . .
C3 C 0.7235(9) 0.5578(8) 0.8281(6) 0.056(3) Uani 1 1 d . . . . .
H3 H 0.811745 0.513922 0.839392 0.067 Uiso 1 1 calc R U . . .
C4 C 0.6620(8) 0.6757(7) 0.8442(5) 0.045(2) Uani 1 1 d . . . . .
C5 C 0.7274(9) 0.7343(9) 0.8785(6) 0.056(3) Uani 1 1 d . . . . .
H5 H 0.813142 0.692826 0.894063 0.067 Uiso 1 1 calc R U . . .
C6 C 0.6685(9) 0.8472(9) 0.8890(6) 0.056(2) Uani 1 1 d . . . . .
H6 H 0.714581 0.882693 0.911427 0.068 Uiso 1 1 calc R U . . .
C7 C 0.5382(9) 0.9149(7) 0.8671(5) 0.045(2) Uani 1 1 d . . . . .
C8 C 0.4716(10) 1.0347(8) 0.8747(6) 0.054(2) Uani 1 1 d . . . . .
H8 H 0.513914 1.074406 0.896144 0.065 Uiso 1 1 calc R U . . .
C9 C 0.3470(10) 1.0931(7) 0.8515(6) 0.051(2) Uani 1 1 d . . . . .
H9 H 0.304669 1.172576 0.855100 0.061 Uiso 1 1 calc R U . . .
C10 C 0.2829(8) 1.0305(7) 0.8217(5) 0.043(2) Uani 1 1 d . . . . .
H10 H 0.196746 1.070624 0.806315 0.052 Uiso 1 1 calc R U . . .
C11 C 0.4639(7) 0.8586(7) 0.8362(5) 0.0373(18) Uani 1 1 d . . . . .
C12 C 0.5276(8) 0.7381(7) 0.8250(5) 0.043(2) Uani 1 1 d . . . . .
C13 C 0.2902(9) 0.7997(7) 0.5744(6) 0.047(2) Uani 1 1 d . . . . .
C14 C 0.3696(11) 0.7183(8) 0.5047(7) 0.062(3) Uani 1 1 d . . . . .
C15 C 0.2037(9) 0.9104(7) 0.5586(6) 0.046(2) Uani 1 1 d . . . . .
H15 H 0.185796 0.930525 0.506595 0.056 Uiso 1 1 calc R U . . .
C16 C 0.1410(8) 0.9944(7) 0.6192(6) 0.042(2) Uani 1 1 d . . . . .
C17 C 0.0632(8) 1.1185(7) 0.6013(5) 0.0420(19) Uani 1 1 d . . . . .
C18 C 0.0407(9) 1.1624(7) 0.5260(6) 0.048(2) Uani 1 1 d . . . . .
H18 H 0.074317 1.112187 0.483014 0.058 Uiso 1 1 calc R U . . .
C19 C -0.0303(10) 1.2789(8) 0.5112(6) 0.061(3) Uani 1 1 d . . . . .
H19 H -0.046409 1.305690 0.459837 0.073 Uiso 1 1 calc R U . . .
C20 C -0.0760(9) 1.3535(8) 0.5748(7) 0.056(2) Uani 1 1 d . . . . .
C21 C -0.0536(9) 1.3108(7) 0.6513(6) 0.051(2) Uani 1 1 d . . . . .
H21 H -0.083760 1.360976 0.694196 0.061 Uiso 1 1 calc R U . . .
C22 C 0.0120(9) 1.1963(7) 0.6638(5) 0.049(2) Uani 1 1 d . . . . .
H22 H 0.022972 1.169298 0.715746 0.059 Uiso 1 1 calc R U . . .
C23 C -0.1666(11) 1.5195(8) 0.4911(7) 0.072(3) Uani 1 1 d . . . . .
H23A H -0.079564 1.498954 0.456763 0.108 Uiso 1 1 calc R U . . .
H23B H -0.211160 1.601444 0.495598 0.108 Uiso 1 1 calc R U . . .
H23C H -0.223741 1.491516 0.468977 0.108 Uiso 1 1 calc R U . . .
C24 C 0.1538(9) 0.5749(7) 0.7369(5) 0.044(2) Uani 1 1 d . . . . .
C25 C 0.2179(13) 0.4426(8) 0.7372(7) 0.068(3) Uani 1 1 d . . . . .
C26 C 0.0289(9) 0.6314(7) 0.7104(5) 0.049(2) Uani 1 1 d . . . . .
H26 H -0.012992 0.588541 0.692544 0.059 Uiso 1 1 calc R U . . .
C27 C -0.0379(8) 0.7523(7) 0.7095(5) 0.0397(19) Uani 1 1 d . . . . .
C28 C -0.1755(8) 0.8103(7) 0.6818(5) 0.0415(19) Uani 1 1 d . . . . .
C29 C -0.2479(9) 0.7526(8) 0.6571(5) 0.050(2) Uani 1 1 d . . . . .
H29 H -0.212494 0.672958 0.658774 0.060 Uiso 1 1 calc R U . . .
C30 C -0.3702(10) 0.8127(9) 0.6305(6) 0.058(3) Uani 1 1 d . . . . .
H30 H -0.417224 0.773066 0.613938 0.070 Uiso 1 1 calc R U . . .
C31 C -0.4262(9) 0.9308(9) 0.6274(5) 0.054(2) Uani 1 1 d . . . . .
C32 C -0.3582(9) 0.9911(8) 0.6529(6) 0.054(2) Uani 1 1 d . . . . .
H32 H -0.395982 1.070837 0.652731 0.064 Uiso 1 1 calc R U . . .
C33 C -0.2327(9) 0.9296(8) 0.6786(5) 0.049(2) Uani 1 1 d . . . . .
H33 H -0.185068 0.969204 0.694287 0.059 Uiso 1 1 calc R U . . .
C34 C -0.6038(10) 1.1034(11) 0.5912(8) 0.089(4) Uani 1 1 d . . . . .
H34A H -0.629203 1.139062 0.642715 0.134 Uiso 1 1 calc R U . . .
H34B H -0.683470 1.127788 0.564947 0.134 Uiso 1 1 calc R U . . .
H34C H -0.535073 1.125179 0.559394 0.134 Uiso 1 1 calc R U . . .
C35 C 0.0707(9) 0.7836(6) 0.9592(5) 0.0398(19) Uani 1 1 d . . . . .
C36 C 0.0672(10) 0.6974(7) 1.0282(6) 0.054(2) Uani 1 1 d . . . . .
C37 C -0.0449(8) 0.8885(6) 0.9637(5) 0.0396(18) Uani 1 1 d . . . . .
H37 H -0.114881 0.903216 1.007283 0.048 Uiso 1 1 calc R U . . .
C38 C -0.0556(8) 0.9717(6) 0.9023(5) 0.0395(19) Uani 1 1 d . . . . .
C39 C -0.1851(8) 1.0757(6) 0.8988(5) 0.0406(19) Uani 1 1 d . . . . .
C40 C -0.2775(8) 1.1257(6) 0.9663(5) 0.0382(19) Uani 1 1 d . . . . .
H40 H -0.260398 1.092572 1.016160 0.046 Uiso 1 1 calc R U . . .
C41 C -0.3975(8) 1.2264(6) 0.9608(5) 0.0418(19) Uani 1 1 d . . . . .
H41 H -0.458743 1.260737 1.006340 0.050 Uiso 1 1 calc R U . . .
C42 C -0.4207(9) 1.2723(6) 0.8851(6) 0.045(2) Uani 1 1 d . . . . .
C43 C -0.3287(9) 1.2203(7) 0.8175(6) 0.045(2) Uani 1 1 d . . . . .
H43 H -0.347248 1.250136 0.767001 0.055 Uiso 1 1 calc R U . . .
C44 C -0.2105(8) 1.1252(6) 0.8247(5) 0.0398(18) Uani 1 1 d . . . . .
H44 H -0.146996 1.093680 0.779335 0.048 Uiso 1 1 calc R U . . .
C45 C -0.6242(10) 1.4334(8) 0.9376(6) 0.062(3) Uani 1 1 d . . . . .
H45A H -0.676085 1.391687 0.964673 0.093 Uiso 1 1 calc R U . . .
H45B H -0.686044 1.505554 0.918891 0.093 Uiso 1 1 calc R U . . .
H45C H -0.572606 1.446652 0.973844 0.093 Uiso 1 1 calc R U . . .

loop_
_atom_site_aniso_label
_atom_site_aniso_U_11
_atom_site_aniso_U_22
_atom_site_aniso_U_33
_atom_site_aniso_U_23
_atom_site_aniso_U_13
_atom_site_aniso_U_12
Dy1 0.0362(3) 0.0306(3) 0.0642(4) 0.0072(2) -0.0218(2) -0.0159(2)
F1 0.078(4) 0.046(3) 0.103(5) -0.005(3) -0.020(4) -0.029(3)
F2 0.100(5) 0.059(4) 0.069(4) -0.003(3) -0.032(4) -0.024(3)
F3 0.048(3) 0.076(4) 0.089(4) -0.024(3) -0.003(3) -0.016(3)
F4 0.141(7) 0.044(3) 0.211(9) 0.002(4) -0.129(7) -0.029(4)
F5 0.078(5) 0.043(3) 0.130(6) -0.009(3) -0.039(4) -0.009(3)
F6 0.117(6) 0.058(4) 0.135(6) 0.047(4) -0.048(5) -0.046(4)
F7 0.085(5) 0.051(3) 0.076(4) 0.021(3) 0.005(4) 0.007(3)
F8 0.097(5) 0.057(3) 0.112(5) 0.033(3) -0.042(4) -0.051(3)
F9 0.053(3) 0.054(3) 0.076(4) 0.027(3) -0.027(3) -0.011(3)
N1 0.038(4) 0.026(3) 0.070(5) 0.009(3) -0.021(3) -0.012(3)
N2 0.042(4) 0.029(3) 0.057(4) 0.006(3) -0.023(3) -0.016(3)
O1 0.045(3) 0.041(3) 0.069(4) 0.004(3) -0.019(3) -0.015(3)
O2 0.048(3) 0.038(3) 0.046(3) 0.012(3) -0.017(3) -0.023(3)
O3 0.060(4) 0.035(3) 0.093(5) 0.010(3) -0.016(4) -0.015(3)
O4 0.039(3) 0.033(3) 0.067(4) 0.007(3) -0.023(3) -0.019(3)
O5 0.039(3) 0.038(3) 0.071(4) 0.001(3) -0.026(3) -0.014(3)
O6 0.047(4) 0.087(5) 0.093(5) 0.031(4) -0.041(4) -0.034(4)
O7 0.039(3) 0.034(3) 0.063(4) 0.009(3) -0.020(3) -0.015(3)
O8 0.040(3) 0.030(3) 0.062(4) 0.005(3) -0.017(3) -0.013(3)
O9 0.048(4) 0.037(3) 0.063(4) 0.006(3) -0.026(3) -0.002(3)
C1 0.050(5) 0.036(5) 0.082(7) 0.004(4) -0.024(5) -0.018(4)
C2 0.039(5) 0.034(5) 0.122(10) 0.015(5) -0.014(6) -0.008(4)
C3 0.041(5) 0.049(5) 0.085(7) 0.028(5) -0.027(5) -0.023(4)
C4 0.026(4) 0.049(5) 0.065(6) 0.016(4) -0.015(4) -0.019(4)
C5 0.039(5) 0.070(6) 0.068(6) 0.026(5) -0.029(5) -0.026(5)
C6 0.050(5) 0.074(7) 0.062(6) 0.011(5) -0.028(5) -0.036(5)
C7 0.046(5) 0.055(5) 0.055(5) 0.014(4) -0.029(4) -0.035(4)
C8 0.062(6) 0.062(6) 0.059(6) 0.006(5) -0.023(5) -0.040(5)
C9 0.062(6) 0.037(4) 0.069(6) 0.006(4) -0.023(5) -0.031(4)
C10 0.039(4) 0.046(5) 0.055(5) 0.010(4) -0.017(4) -0.027(4)
C11 0.028(4) 0.043(4) 0.046(5) 0.009(4) -0.015(4) -0.017(4)
C12 0.032(4) 0.045(5) 0.051(5) 0.015(4) -0.010(4) -0.017(4)
C13 0.043(5) 0.040(5) 0.065(6) 0.001(4) -0.018(4) -0.019(4)
C14 0.057(6) 0.048(5) 0.084(8) -0.009(5) -0.026(6) -0.019(5)
C15 0.046(5) 0.048(5) 0.060(6) 0.003(4) -0.030(4) -0.026(4)
C16 0.027(4) 0.042(4) 0.070(6) 0.003(4) -0.014(4) -0.023(4)
C17 0.036(4) 0.037(4) 0.056(5) 0.011(4) -0.015(4) -0.017(4)
C18 0.055(5) 0.037(4) 0.060(6) 0.001(4) -0.018(5) -0.023(4)
C19 0.066(6) 0.046(5) 0.072(7) 0.020(5) -0.030(6) -0.020(5)
C20 0.045(5) 0.035(5) 0.084(7) 0.004(5) -0.012(5) -0.011(4)
C21 0.053(5) 0.040(5) 0.062(6) -0.005(4) -0.009(5) -0.019(4)
C22 0.053(5) 0.040(5) 0.051(5) 0.010(4) -0.009(4) -0.017(4)
C23 0.067(7) 0.049(6) 0.109(9) 0.023(6) -0.040(7) -0.027(5)
C24 0.054(5) 0.040(4) 0.050(5) 0.005(4) -0.017(4) -0.028(4)
C25 0.084(8) 0.042(5) 0.097(9) 0.013(6) -0.055(7) -0.030(6)
C26 0.058(5) 0.044(5) 0.062(6) 0.011(4) -0.031(5) -0.032(4)
C27 0.041(4) 0.051(5) 0.039(4) 0.007(4) -0.016(4) -0.027(4)
C28 0.036(4) 0.050(5) 0.045(5) 0.002(4) -0.011(4) -0.022(4)
C29 0.052(5) 0.060(6) 0.056(6) 0.018(4) -0.021(4) -0.038(5)
C30 0.055(6) 0.075(7) 0.065(6) 0.018(5) -0.031(5) -0.041(5)
C31 0.038(5) 0.089(7) 0.049(5) 0.018(5) -0.018(4) -0.037(5)
C32 0.048(5) 0.051(5) 0.069(6) 0.005(5) -0.028(5) -0.020(4)
C33 0.040(5) 0.057(5) 0.062(6) -0.001(4) -0.023(4) -0.026(4)
C34 0.042(6) 0.118(11) 0.116(10) 0.041(8) -0.042(6) -0.036(7)
C35 0.042(5) 0.033(4) 0.057(5) 0.011(4) -0.023(4) -0.023(4)
C36 0.053(6) 0.029(4) 0.077(7) 0.012(4) -0.021(5) -0.012(4)
C37 0.033(4) 0.029(4) 0.051(5) 0.001(3) -0.013(4) -0.004(3)
C38 0.033(4) 0.024(4) 0.067(6) 0.000(4) -0.021(4) -0.011(3)
C39 0.039(4) 0.022(4) 0.064(6) 0.004(4) -0.020(4) -0.012(3)
C40 0.038(4) 0.032(4) 0.052(5) 0.007(4) -0.025(4) -0.017(4)
C41 0.040(5) 0.032(4) 0.056(5) -0.002(4) -0.013(4) -0.015(4)
C42 0.042(5) 0.022(4) 0.072(6) 0.008(4) -0.035(5) -0.005(3)
C43 0.051(5) 0.032(4) 0.059(6) 0.010(4) -0.025(5) -0.018(4)
C44 0.044(5) 0.030(4) 0.050(5) 0.003(3) -0.016(4) -0.017(4)
C45 0.050(6) 0.035(5) 0.079(7) -0.001(5) -0.020(5) 0.010(4)

_geom_special_details            
;
 All esds (except the esd in the dihedral angle between two l.s. planes)
 are estimated using the full covariance matrix.  The cell esds are taken
 into account individually in the estimation of esds in distances, angles
 and torsion angles; correlations between esds in cell parameters are only
 used when they are defined by crystal symmetry.  An approximate (isotropic)
 treatment of cell esds is used for estimating esds involving l.s. planes.
;

loop_
_geom_bond_atom_site_label_1
_geom_bond_atom_site_label_2
_geom_bond_distance
_geom_bond_site_symmetry_2
_geom_bond_publ_flag
Dy1 O1 2.305(7) . ?
Dy1 O5 2.307(5) . ?
Dy1 O8 2.312(6) . ?
Dy1 O2 2.318(5) . ?
Dy1 O7 2.337(6) . ?
Dy1 O4 2.350(5) . ?
Dy1 N1 2.554(6) . ?
Dy1 N2 2.571(6) . ?
F1 C14 1.331(11) . ?
F2 C14 1.339(11) . ?
F3 C14 1.332(11) . ?
F4 C25 1.325(10) . ?
F5 C25 1.312(13) . ?
F6 C25 1.311(13) . ?
F7 C36 1.312(11) . ?
F8 C36 1.315(10) . ?
F9 C36 1.345(10) . ?
N1 C1 1.317(10) . ?
N1 C12 1.359(10) . ?
N2 C10 1.326(10) . ?
N2 C11 1.342(9) . ?
O1 C13 1.267(10) . ?
O2 C16 1.259(10) . ?
O3 C20 1.363(10) . ?
O3 C23 1.443(12) . ?
O4 C24 1.258(9) . ?
O5 C27 1.241(9) . ?
O6 C31 1.363(10) . ?
O6 C34 1.414(13) . ?
O7 C35 1.261(10) . ?
O8 C38 1.274(10) . ?
O9 C42 1.367(8) . ?
O9 C45 1.415(11) . ?
C1 C2 1.408(11) . ?
C2 C3 1.342(13) . ?
C3 C4 1.404(12) . ?
C4 C12 1.419(10) . ?
C4 C5 1.422(12) . ?
C5 C6 1.330(13) . ?
C6 C7 1.412(11) . ?
C7 C8 1.406(12) . ?
C7 C11 1.446(10) . ?
C8 C9 1.352(12) . ?
C9 C10 1.412(11) . ?
C11 C12 1.419(11) . ?
C13 C15 1.376(11) . ?
C13 C14 1.525(13) . ?
C15 C16 1.416(12) . ?
C16 C17 1.496(11) . ?
C17 C18 1.376(11) . ?
C17 C22 1.390(12) . ?
C18 C19 1.395(11) . ?
C19 C20 1.380(14) . ?
C20 C21 1.389(13) . ?
C21 C22 1.359(11) . ?
C24 C26 1.376(11) . ?
C24 C25 1.543(12) . ?
C26 C27 1.413(11) . ?
C27 C28 1.500(10) . ?
C28 C33 1.392(11) . ?
C28 C29 1.393(11) . ?
C29 C30 1.361(11) . ?
C30 C31 1.378(13) . ?
C31 C32 1.388(12) . ?
C32 C33 1.384(11) . ?
C35 C37 1.406(10) . ?
C35 C36 1.551(11) . ?
C37 C38 1.415(11) . ?
C38 C39 1.490(10) . ?
C39 C44 1.382(11) . ?
C39 C40 1.383(12) . ?
C40 C41 1.415(10) . ?
C41 C42 1.391(11) . ?
C42 C43 1.389(13) . ?
C43 C44 1.372(10) . ?

loop_
_geom_angle_atom_site_label_1
_geom_angle_atom_site_label_2
_geom_angle_atom_site_label_3
_geom_angle
_geom_angle_site_symmetry_1
_geom_angle_site_symmetry_3
_geom_angle_publ_flag
O1 Dy1 O5 88.0(2) . . ?
O1 Dy1 O8 140.71(19) . . ?
O5 Dy1 O8 75.76(19) . . ?
O1 Dy1 O2 71.2(2) . . ?
O5 Dy1 O2 78.70(19) . . ?
O8 Dy1 O2 70.6(2) . . ?
O1 Dy1 O7 147.2(2) . . ?
O5 Dy1 O7 97.1(2) . . ?
O8 Dy1 O7 71.31(19) . . ?
O2 Dy1 O7 141.6(2) . . ?
O1 Dy1 O4 76.2(2) . . ?
O5 Dy1 O4 72.39(18) . . ?
O8 Dy1 O4 129.3(2) . . ?
O2 Dy1 O4 136.71(19) . . ?
O7 Dy1 O4 74.7(2) . . ?
O1 Dy1 N1 78.9(2) . . ?
O5 Dy1 N1 150.0(2) . . ?
O8 Dy1 N1 130.0(2) . . ?
O2 Dy1 N1 121.0(2) . . ?
O7 Dy1 N1 80.8(2) . . ?
O4 Dy1 N1 78.28(19) . . ?
O1 Dy1 N2 103.3(2) . . ?
O5 Dy1 N2 146.0(2) . . ?
O8 Dy1 N2 75.4(2) . . ?
O2 Dy1 N2 75.06(19) . . ?
O7 Dy1 N2 90.3(2) . . ?
O4 Dy1 N2 141.19(18) . . ?
N1 Dy1 N2 63.9(2) . . ?
C1 N1 C12 117.9(7) . . ?
C1 N1 Dy1 122.6(6) . . ?
C12 N1 Dy1 119.1(5) . . ?
C10 N2 C11 118.9(7) . . ?
C10 N2 Dy1 122.3(5) . . ?
C11 N2 Dy1 118.7(5) . . ?
C13 O1 Dy1 133.1(6) . . ?
C16 O2 Dy1 138.1(5) . . ?
C20 O3 C23 118.2(8) . . ?
C24 O4 Dy1 133.3(5) . . ?
C27 O5 Dy1 139.0(5) . . ?
C31 O6 C34 117.9(8) . . ?
C35 O7 Dy1 132.8(5) . . ?
C38 O8 Dy1 136.5(5) . . ?
C42 O9 C45 119.4(7) . . ?
N1 C1 C2 123.2(9) . . ?
C3 C2 C1 119.5(9) . . ?
C2 C3 C4 119.7(8) . . ?
C3 C4 C12 117.5(8) . . ?
C3 C4 C5 123.3(7) . . ?
C12 C4 C5 119.2(8) . . ?
C6 C5 C4 121.4(8) . . ?
C5 C6 C7 122.0(8) . . ?
C8 C7 C6 124.9(8) . . ?
C8 C7 C11 116.4(7) . . ?
C6 C7 C11 118.7(8) . . ?
C9 C8 C7 121.1(8) . . ?
C8 C9 C10 118.4(8) . . ?
N2 C10 C9 123.3(7) . . ?
N2 C11 C12 119.1(7) . . ?
N2 C11 C7 122.0(7) . . ?
C12 C11 C7 118.9(7) . . ?
N1 C12 C11 118.1(7) . . ?
N1 C12 C4 122.1(8) . . ?
C11 C12 C4 119.7(8) . . ?
O1 C13 C15 128.2(9) . . ?
O1 C13 C14 112.7(8) . . ?
C15 C13 C14 119.1(9) . . ?
F3 C14 F1 106.0(8) . . ?
F3 C14 F2 107.6(9) . . ?
F1 C14 F2 106.6(8) . . ?
F3 C14 C13 109.9(7) . . ?
F1 C14 C13 112.0(9) . . ?
F2 C14 C13 114.3(8) . . ?
C13 C15 C16 121.9(8) . . ?
O2 C16 C15 120.8(8) . . ?
O2 C16 C17 116.6(8) . . ?
C15 C16 C17 122.5(8) . . ?
C18 C17 C22 116.8(8) . . ?
C18 C17 C16 124.4(8) . . ?
C22 C17 C16 118.8(8) . . ?
C17 C18 C19 122.9(9) . . ?
C20 C19 C18 118.3(9) . . ?
O3 C20 C19 124.9(9) . . ?
O3 C20 C21 115.5(9) . . ?
C19 C20 C21 119.7(8) . . ?
C22 C21 C20 120.4(9) . . ?
C21 C22 C17 121.9(8) . . ?
O4 C24 C26 128.5(8) . . ?
O4 C24 C25 112.7(7) . . ?
C26 C24 C25 118.8(7) . . ?
F5 C25 F6 107.2(8) . . ?
F5 C25 F4 107.5(10) . . ?
F6 C25 F4 107.0(10) . . ?
F5 C25 C24 111.9(9) . . ?
F6 C25 C24 110.5(10) . . ?
F4 C25 C24 112.4(7) . . ?
C24 C26 C27 122.4(7) . . ?
O5 C27 C26 123.2(7) . . ?
O5 C27 C28 116.1(7) . . ?
C26 C27 C28 120.6(7) . . ?
C33 C28 C29 117.9(7) . . ?
C33 C28 C27 117.7(7) . . ?
C29 C28 C27 124.3(8) . . ?
C30 C29 C28 120.1(9) . . ?
C29 C30 C31 121.6(9) . . ?
O6 C31 C30 117.1(9) . . ?
O6 C31 C32 123.0(9) . . ?
C30 C31 C32 119.8(8) . . ?
C33 C32 C31 118.3(9) . . ?
C32 C33 C28 122.2(8) . . ?
O7 C35 C37 129.0(7) . . ?
O7 C35 C36 115.1(7) . . ?
C37 C35 C36 115.5(8) . . ?
F8 C36 F7 110.4(9) . . ?
F8 C36 F9 106.0(7) . . ?
F7 C36 F9 106.0(8) . . ?
F8 C36 C35 110.9(8) . . ?
F7 C36 C35 114.1(7) . . ?
F9 C36 C35 109.0(8) . . ?
C35 C37 C38 120.5(8) . . ?
O8 C38 C37 122.1(7) . . ?
O8 C38 C39 115.9(7) . . ?
C37 C38 C39 121.8(8) . . ?
C44 C39 C40 119.3(7) . . ?
C44 C39 C38 117.9(8) . . ?
C40 C39 C38 122.8(7) . . ?
C39 C40 C41 121.2(7) . . ?
C42 C41 C40 117.7(8) . . ?
O9 C42 C43 115.9(7) . . ?
O9 C42 C41 123.4(9) . . ?
C43 C42 C41 120.7(7) . . ?
C44 C43 C42 120.4(8) . . ?
C43 C44 C39 120.6(9) . . ?

_refine_diff_density_max         1.223
_refine_diff_density_min         -1.670
_refine_diff_density_rms         0.130

_shelx_res_file                  
;
TITL CF solution in P-1
    exp_9403.res
    created by SHELXL-2018/3 at 17:30:10 on 19-Jul-2018
CELL 1.54184 10.742033 12.756589 16.959551 85.703 80.2182 66.1176
ZERR 2 0.001565 0.001661 0.002132 0.0107 0.0121 0.0134
LATT 1
SFAC C  H  N  O  Dy F
UNIT 90 64 4 18 2 18
OMIT  -3.00 134.50
L.S. 10
ACTA
BOND
FMAP 2
PLAN 5
SIZE 0.07 0.08 0.08
WGHT    0.083600
FVAR       3.68931
DY1   5    0.210422    0.805109    0.771330    11.00000    0.03621    0.03059 =
         0.06424    0.00718   -0.02178   -0.01591
F1    6    0.355220    0.619084    0.514874    11.00000    0.07782    0.04629 =
         0.10276   -0.00544   -0.02042   -0.02861
F2    6    0.332819    0.760028    0.433508    11.00000    0.10024    0.05920 =
         0.06873   -0.00269   -0.03162   -0.02393
F3    6    0.503926    0.692442    0.499498    11.00000    0.04756    0.07640 =
         0.08892   -0.02438   -0.00288   -0.01558
F4    6    0.160034    0.399218    0.692924    11.00000    0.14087    0.04415 =
         0.21093    0.00208   -0.12856   -0.02906
F5    6    0.350425    0.401266    0.710375    11.00000    0.07820    0.04333 =
         0.13035   -0.00940   -0.03853   -0.00871
F6    6    0.202252    0.402780    0.810085    11.00000    0.11729    0.05836 =
         0.13460    0.04655   -0.04811   -0.04642
F7    6   -0.014977    0.744948    1.093858    11.00000    0.08500    0.05058 =
         0.07644    0.02132    0.00476    0.00743
F8    6    0.036504    0.616083    1.004559    11.00000    0.09727    0.05714 =
         0.11235    0.03289   -0.04195   -0.05086
F9    6    0.194034    0.644487    1.048456    11.00000    0.05290    0.05361 =
         0.07572    0.02746   -0.02747   -0.01125
N1    3    0.459411    0.687293    0.792080    11.00000    0.03752    0.02648 =
         0.06986    0.00894   -0.02066   -0.01231
N2    3    0.339317    0.917332    0.814457    11.00000    0.04233    0.02935 =
         0.05713    0.00631   -0.02271   -0.01643
O1    4    0.315282    0.753037    0.641737    11.00000    0.04469    0.04131 =
         0.06869    0.00446   -0.01876   -0.01522
O2    4    0.153975    0.968219    0.691330    11.00000    0.04776    0.03847 =
         0.04642    0.01215   -0.01739   -0.02321
O3    4   -0.144503    1.469364    0.569354    11.00000    0.06008    0.03537 =
         0.09346    0.01034   -0.01617   -0.01550
O4    4    0.226988    0.616838    0.762396    11.00000    0.03948    0.03275 =
         0.06721    0.00750   -0.02322   -0.01893
O5    4    0.008420    0.816101    0.734371    11.00000    0.03934    0.03779 =
         0.07059    0.00101   -0.02650   -0.01450
O6    4   -0.550173    0.982921    0.601034    11.00000    0.04748    0.08675 =
         0.09262    0.03141   -0.04088   -0.03367
O7    4    0.170983    0.745487    0.903436    11.00000    0.03897    0.03408 =
         0.06268    0.00856   -0.02043   -0.01464
O8    4    0.040627    0.958043    0.843435    11.00000    0.04028    0.02951 =
         0.06240    0.00490   -0.01651   -0.01283
O9    4   -0.532573    1.368974    0.871645    11.00000    0.04759    0.03661 =
         0.06282    0.00603   -0.02550   -0.00243
C1    1    0.520783    0.576044    0.779539    11.00000    0.04984    0.03600 =
         0.08220    0.00437   -0.02373   -0.01806
AFIX  43
H1    2    0.473549    0.540256    0.758609    11.00000   -1.20000
AFIX   0
C2    1    0.654361    0.508618    0.796251    11.00000    0.03894    0.03373 =
         0.12216    0.01467   -0.01447   -0.00808
AFIX  43
H2    2    0.694403    0.430550    0.785320    11.00000   -1.20000
AFIX   0
C3    1    0.723498    0.557784    0.828063    11.00000    0.04137    0.04932 =
         0.08483    0.02830   -0.02710   -0.02336
AFIX  43
H3    2    0.811745    0.513922    0.839392    11.00000   -1.20000
AFIX   0
C4    1    0.662024    0.675726    0.844168    11.00000    0.02643    0.04850 =
         0.06546    0.01606   -0.01496   -0.01865
C5    1    0.727377    0.734340    0.878548    11.00000    0.03893    0.06988 =
         0.06766    0.02570   -0.02927   -0.02617
AFIX  43
H5    2    0.813142    0.692826    0.894063    11.00000   -1.20000
AFIX   0
C6    1    0.668515    0.847247    0.888999    11.00000    0.05041    0.07367 =
         0.06170    0.01051   -0.02761   -0.03611
AFIX  43
H6    2    0.714581    0.882693    0.911427    11.00000   -1.20000
AFIX   0
C7    1    0.538177    0.914946    0.867071    11.00000    0.04629    0.05489 =
         0.05469    0.01422   -0.02852   -0.03522
C8    1    0.471608    1.034694    0.874743    11.00000    0.06216    0.06186 =
         0.05854    0.00562   -0.02341   -0.04005
AFIX  43
H8    2    0.513914    1.074406    0.896144    11.00000   -1.20000
AFIX   0
C9    1    0.347050    1.093102    0.851513    11.00000    0.06217    0.03686 =
         0.06902    0.00621   -0.02267   -0.03079
AFIX  43
H9    2    0.304669    1.172576    0.855100    11.00000   -1.20000
AFIX   0
C10   1    0.282907    1.030490    0.821679    11.00000    0.03911    0.04644 =
         0.05547    0.00980   -0.01662   -0.02734
AFIX  43
H10   2    0.196746    1.070624    0.806315    11.00000   -1.20000
AFIX   0
C11   1    0.463901    0.858560    0.836155    11.00000    0.02771    0.04336 =
         0.04571    0.00891   -0.01526   -0.01710
C12   1    0.527611    0.738120    0.825020    11.00000    0.03236    0.04519 =
         0.05100    0.01510   -0.01031   -0.01725
C13   1    0.290163    0.799737    0.574403    11.00000    0.04290    0.03976 =
         0.06547    0.00099   -0.01775   -0.01884
C14   1    0.369557    0.718340    0.504732    11.00000    0.05685    0.04844 =
         0.08438   -0.00942   -0.02582   -0.01856
C15   1    0.203663    0.910353    0.558615    11.00000    0.04645    0.04778 =
         0.05970    0.00335   -0.02952   -0.02606
AFIX  43
H15   2    0.185796    0.930525    0.506595    11.00000   -1.20000
AFIX   0
C16   1    0.141031    0.994400    0.619223    11.00000    0.02738    0.04161 =
         0.06956    0.00295   -0.01385   -0.02330
C17   1    0.063213    1.118464    0.601311    11.00000    0.03620    0.03739 =
         0.05577    0.01086   -0.01530   -0.01686
C18   1    0.040711    1.162397    0.525981    11.00000    0.05469    0.03692 =
         0.06023    0.00131   -0.01820   -0.02304
AFIX  43
H18   2    0.074317    1.112187    0.483014    11.00000   -1.20000
AFIX   0
C19   1   -0.030277    1.278910    0.511220    11.00000    0.06601    0.04560 =
         0.07236    0.02024   -0.02953   -0.01982
AFIX  43
H19   2   -0.046409    1.305690    0.459837    11.00000   -1.20000
AFIX   0
C20   1   -0.075981    1.353467    0.574832    11.00000    0.04500    0.03499 =
         0.08404    0.00433   -0.01189   -0.01126
C21   1   -0.053624    1.310839    0.651311    11.00000    0.05319    0.03985 =
         0.06177   -0.00516   -0.00854   -0.01939
AFIX  43
H21   2   -0.083760    1.360976    0.694196    11.00000   -1.20000
AFIX   0
C22   1    0.012006    1.196334    0.663829    11.00000    0.05264    0.03980 =
         0.05103    0.01037   -0.00881   -0.01660
AFIX  43
H22   2    0.022972    1.169298    0.715746    11.00000   -1.20000
AFIX   0
C23   1   -0.166591    1.519517    0.491126    11.00000    0.06667    0.04900 =
         0.10947    0.02325   -0.04044   -0.02696
AFIX 137
H23A  2   -0.079564    1.498954    0.456763    11.00000   -1.50000
H23B  2   -0.211160    1.601444    0.495598    11.00000   -1.50000
H23C  2   -0.223741    1.491516    0.468977    11.00000   -1.50000
AFIX   0
C24   1    0.153776    0.574930    0.736908    11.00000    0.05393    0.04007 =
         0.04976    0.00523   -0.01666   -0.02810
C25   1    0.217854    0.442647    0.737215    11.00000    0.08418    0.04243 =
         0.09671    0.01300   -0.05523   -0.02981
C26   1    0.028919    0.631432    0.710438    11.00000    0.05810    0.04432 =
         0.06184    0.01128   -0.03125   -0.03150
AFIX  43
H26   2   -0.012992    0.588541    0.692544    11.00000   -1.20000
AFIX   0
C27   1   -0.037908    0.752305    0.709468    11.00000    0.04092    0.05117 =
         0.03864    0.00699   -0.01624   -0.02744
C28   1   -0.175505    0.810314    0.681823    11.00000    0.03558    0.04995 =
         0.04530    0.00220   -0.01053   -0.02240
C29   1   -0.247864    0.752636    0.657090    11.00000    0.05162    0.06040 =
         0.05609    0.01773   -0.02053   -0.03808
AFIX  43
H29   2   -0.212494    0.672958    0.658774    11.00000   -1.20000
AFIX   0
C30   1   -0.370237    0.812701    0.630465    11.00000    0.05476    0.07514 =
         0.06471    0.01843   -0.03136   -0.04104
AFIX  43
H30   2   -0.417224    0.773066    0.613938    11.00000   -1.20000
AFIX   0
C31   1   -0.426178    0.930753    0.627404    11.00000    0.03787    0.08852 =
         0.04875    0.01809   -0.01817   -0.03672
C32   1   -0.358204    0.991107    0.652911    11.00000    0.04839    0.05072 =
         0.06852    0.00507   -0.02807   -0.02037
AFIX  43
H32   2   -0.395982    1.070837    0.652731    11.00000   -1.20000
AFIX   0
C33   1   -0.232745    0.929552    0.678620    11.00000    0.03958    0.05726 =
         0.06225   -0.00110   -0.02318   -0.02563
AFIX  43
H33   2   -0.185068    0.969204    0.694287    11.00000   -1.20000
AFIX   0
C34   1   -0.603782    1.103407    0.591236    11.00000    0.04204    0.11763 =
         0.11623    0.04141   -0.04166   -0.03649
AFIX 137
H34A  2   -0.629203    1.139062    0.642715    11.00000   -1.50000
H34B  2   -0.683470    1.127788    0.564947    11.00000   -1.50000
H34C  2   -0.535073    1.125179    0.559394    11.00000   -1.50000
AFIX   0
C35   1    0.070691    0.783589    0.959192    11.00000    0.04167    0.03270 =
         0.05716    0.01058   -0.02315   -0.02308
C36   1    0.067213    0.697380    1.028162    11.00000    0.05308    0.02893 =
         0.07677    0.01166   -0.02117   -0.01189
C37   1   -0.044915    0.888455    0.963665    11.00000    0.03310    0.02929 =
         0.05079    0.00103   -0.01277   -0.00437
AFIX  43
H37   2   -0.114881    0.903216    1.007283    11.00000   -1.20000
AFIX   0
C38   1   -0.055576    0.971718    0.902263    11.00000    0.03286    0.02358 =
         0.06723    0.00043   -0.02085   -0.01149
C39   1   -0.185059    1.075696    0.898760    11.00000    0.03921    0.02194 =
         0.06418    0.00391   -0.02047   -0.01159
C40   1   -0.277481    1.125733    0.966267    11.00000    0.03832    0.03223 =
         0.05238    0.00726   -0.02460   -0.01692
AFIX  43
H40   2   -0.260398    1.092572    1.016160    11.00000   -1.20000
AFIX   0
C41   1   -0.397518    1.226421    0.960831    11.00000    0.04008    0.03237 =
         0.05630   -0.00216   -0.01289   -0.01546
AFIX  43
H41   2   -0.458743    1.260737    1.006340    11.00000   -1.20000
AFIX   0
C42   1   -0.420719    1.272255    0.885057    11.00000    0.04228    0.02240 =
         0.07204    0.00798   -0.03457   -0.00509
C43   1   -0.328671    1.220275    0.817461    11.00000    0.05124    0.03243 =
         0.05855    0.00972   -0.02513   -0.01772
AFIX  43
H43   2   -0.347248    1.250136    0.767001    11.00000   -1.20000
AFIX   0
C44   1   -0.210532    1.125161    0.824698    11.00000    0.04384    0.02981 =
         0.05050    0.00299   -0.01571   -0.01688
AFIX  43
H44   2   -0.146996    1.093680    0.779335    11.00000   -1.20000
AFIX   0
C45   1   -0.624195    1.433397    0.937564    11.00000    0.04994    0.03511 =
         0.07900   -0.00095   -0.02028    0.00980
AFIX 137
H45A  2   -0.676085    1.391687    0.964673    11.00000   -1.50000
H45B  2   -0.686044    1.505554    0.918891    11.00000   -1.50000
H45C  2   -0.572606    1.446652    0.973844    11.00000   -1.50000
AFIX   0
HKLF 4


REM  CF solution in P-1
REM wR2 = 0.1863, GooF = S = 1.027, Restrained GooF = 1.027 for all data
REM R1 = 0.0635 for 5324 Fo > 4sig(Fo) and 0.0961 for all 7479 data
REM 598 parameters refined using 0 restraints

END

WGHT      0.0818      0.0000

REM Highest difference peak  1.223,  deepest hole -1.670,  1-sigma level  0.130
Q1    1   0.1356  0.8136  0.7404  11.00000  0.05    1.22
Q2    1   0.1394  0.8602  0.8050  11.00000  0.05    0.96
Q3    1   0.2824  0.7980  0.8093  11.00000  0.05    0.92
Q4    1   0.1857  0.7773  0.8319  11.00000  0.05    0.79
Q5    1   0.3624  0.5906  0.6924  11.00000  0.05    0.65
;
_shelx_res_checksum              75393
####################################################################### 
# 
# This file contains crystal structure data downloaded from the 
# Cambridge Structural Database (CSD) hosted by the Cambridge 
# Crystallographic Data Centre (CCDC).
# 
# Full information about CCDC data access policies and citation 
# guidelines are available at http://www.ccdc.cam.ac.uk/access/V1 
# 
# Audit and citation data items may have been added by the CCDC. 
# Please retain this information to preserve the provenance of 
# this file and to allow appropriate attribution of the data. 
# 
#######################################################################

data_exp_8484
_database_code_depnum_ccdc_archive 'CCDC 1815606'
_audit_update_record             
;
2018-06-25 deposited with the CCDC.
2018-08-07 downloaded from the CCDC.
;
_audit_creation_date             2018-06-03
_audit_creation_method           
;
Olex2 1.2
(compiled 2018.05.29 svn.r3508 for OlexSys, GUI svn.r5506)
;
_shelx_SHELXL_version_number     2016/6
_chemical_name_common            ?
_chemical_name_systematic        ?
_chemical_formula_moiety         'C42 H23 Cl3 Dy F9 N2 O6'
_chemical_formula_sum            'C42 H23 Cl3 Dy F9 N2 O6'
_chemical_formula_weight         1091.47
_chemical_melting_point          ?
loop_
_atom_type_symbol
_atom_type_description
_atom_type_scat_dispersion_real
_atom_type_scat_dispersion_imag
_atom_type_scat_source
C C 0.0181 0.0091 'International Tables Vol C Tables 4.2.6.8 and 6.1.1.4'
H H 0.0000 0.0000 'International Tables Vol C Tables 4.2.6.8 and 6.1.1.4'
O O 0.0492 0.0322 'International Tables Vol C Tables 4.2.6.8 and 6.1.1.4'
Dy Dy -9.8046 9.8477 'International Tables Vol C Tables 4.2.6.8 and 6.1.1.4'
Cl Cl 0.3639 0.7018 'International Tables Vol C Tables 4.2.6.8 and 6.1.1.4'
F F 0.0727 0.0534 'International Tables Vol C Tables 4.2.6.8 and 6.1.1.4'
N N 0.0311 0.0180 'International Tables Vol C Tables 4.2.6.8 and 6.1.1.4'

_shelx_space_group_comment       
;
The symmetry employed for this shelxl refinement is uniquely defined
by the following loop, which should always be used as a source of
symmetry information in preference to the above space-group names.
They are only intended as comments.
;
_space_group_crystal_system      triclinic
_space_group_IT_number           2
_space_group_name_H-M_alt        'P -1'
_space_group_name_Hall           '-P 1'
loop_
_space_group_symop_operation_xyz
'x, y, z'
'-x, -y, -z'

_cell_length_a                   11.5704(11)
_cell_length_b                   12.1367(11)
_cell_length_c                   15.4949(13)
_cell_angle_alpha                98.652(7)
_cell_angle_beta                 100.231(8)
_cell_angle_gamma                102.305(8)
_cell_volume                     2051.6(3)
_cell_formula_units_Z            2
_cell_measurement_reflns_used    1774
_cell_measurement_temperature    293(2)
_cell_measurement_theta_max      66.9430
_cell_measurement_theta_min      3.7940
_shelx_estimated_absorpt_T_max   0.478
_shelx_estimated_absorpt_T_min   0.438
_exptl_absorpt_coefficient_mu    12.367
_exptl_absorpt_correction_T_max  0.428
_exptl_absorpt_correction_T_min  0.421
_exptl_absorpt_correction_type   multi-scan
_exptl_absorpt_process_details   
;
CrysAlisPro 1.171.38.41 (Rigaku Oxford Diffraction, 2015)
Empirical absorption correction using spherical harmonics,
 implemented in SCALE3 ABSPACK scaling algorithm.
;
_exptl_absorpt_special_details   ?
_exptl_crystal_colour            ad
_exptl_crystal_density_diffrn    1.767
_exptl_crystal_density_meas      ?
_exptl_crystal_density_method    'not measured'
_exptl_crystal_description       block
_exptl_crystal_F_000             1070
_exptl_crystal_size_max          0.08
_exptl_crystal_size_mid          0.07
_exptl_crystal_size_min          0.07
_exptl_transmission_factor_max   ?
_exptl_transmission_factor_min   ?
_diffrn_reflns_av_R_equivalents  0.0995
_diffrn_reflns_av_unetI/netI     0.1673
_diffrn_reflns_Laue_measured_fraction_full 0.995
_diffrn_reflns_Laue_measured_fraction_max 0.995
_diffrn_reflns_limit_h_max       12
_diffrn_reflns_limit_h_min       -12
_diffrn_reflns_limit_k_max       13
_diffrn_reflns_limit_k_min       -13
_diffrn_reflns_limit_l_max       17
_diffrn_reflns_limit_l_min       -12
_diffrn_reflns_number            11224
_diffrn_reflns_point_group_measured_fraction_full 0.995
_diffrn_reflns_point_group_measured_fraction_max 0.995
_diffrn_reflns_theta_full        59.999
_diffrn_reflns_theta_max         59.999
_diffrn_reflns_theta_min         4.335
_diffrn_ambient_temperature      293(2)
_diffrn_detector                 'CCD plate'
_diffrn_detector_area_resol_mean 8.1281
_diffrn_detector_type            Eos
_diffrn_measured_fraction_theta_full 0.995
_diffrn_measured_fraction_theta_max 0.995
_diffrn_measurement_details      
;
List of Runs (angles in degrees, time in seconds):

  # Type    Start    End  Width  t~exp~   \w     \q     \k     \f   Frames
#--------------------------------------------------------------------------
  1  \w    -72.00   7.00   1.00    1.00    --  -56.18  61.00 -60.00   79
  2  \w     12.00  49.00   1.00    1.00    --    0.00  57.00 -30.00   37
  3  \w    -20.00   6.00   1.00    1.00    --    0.00  57.00 -30.00   26
  4  \w     -4.00  23.00   1.00    1.00    --    0.00 -57.00-180.00   27
  5  \w    -71.00 -28.00   1.00    1.00    --    0.00 -57.00-180.00   43
  6  \w     21.00 110.00   1.00    1.00    --   56.18-125.00-120.00   89
  7  \w     70.00 101.00   1.00    1.00    --  112.35-111.00-180.00   31
  8  \w     94.00 141.00   1.00    1.00    --  112.35 -91.00-120.00   47
  9  \w    139.00 176.00   1.00    1.00    --  112.35  25.00-180.00   37
 10  \w    113.00 178.00   1.00    1.00    --  112.35 111.00-120.00   65
 11  \w    115.00 174.00   1.00    1.00    --  112.35 111.00-150.00   59
 12  \w     96.00 174.00   1.00    1.00    --  112.35  50.00-120.00   78
 13  \w    100.00 162.00   1.00    1.00    --  112.35 111.00-180.00   62
 14  \w     92.00 177.00   1.00    1.00    --  112.35  37.00 -30.00   85
 15  \w     77.00 131.00   1.00    1.00    --  112.35 -63.00  60.00   54
 16  \w     53.00 112.00   1.00    1.00    --  112.35-111.00  60.00   59
 17  \w     46.00  72.00   1.00    1.00    --   56.18 -77.00  30.00   26
 18  \w     39.00 145.00   1.00    1.00    --  112.35 -37.00 150.00  106
 19  \w     49.00 116.00   1.00    1.00    --  112.35 -37.00 -90.00   67
 20  \w     68.00 121.00   1.00    1.00    --  112.35  25.00-180.00   53
 21  \w     49.00 118.00   1.00    1.00    --  112.35 -63.00-150.00   69
 22  \w     46.00 113.00   1.00    1.00    --  112.35-111.00-120.00   67
 23  \w    -14.00  16.00   1.00    1.00    --   56.18 -77.00  30.00   30
 24  \w    -76.00  -7.00   1.00    1.00    --  -56.18  61.00  90.00   69
 25  \w    -77.00 -31.00   1.00    1.00    --  -56.18  61.00  30.00   46
 26  \w    -80.00 -42.00   1.00    1.00    --    0.00 178.00  60.00   38
 27  \w   -118.00 -26.00   1.00    1.00    --  -56.18 -77.00 120.00   92
 28  \w   -118.00 -80.00   1.00    1.00    --  -56.18 -94.00  90.00   38
 29  \w   -119.00 -80.00   1.00    1.00    --  -56.18 -94.00   0.00   39
 30  \w   -129.00 -83.00   1.00    1.00    --  -56.18 -94.00  60.00   46
 31  \w   -123.00 -84.00   1.00    1.00    --  -56.18 -94.00-150.00   39
 32  \w   -120.00 -95.00   1.00    1.00    --  -56.18-125.00-150.00   25
;
_diffrn_measurement_device       'four-circle diffractometer'
_diffrn_measurement_device_type  'Xcalibur, Eos, Gemini'
_diffrn_measurement_method       '\w scans'
_diffrn_orient_matrix_type       
'CrysAlisPro convention (1999,Acta A55,543-557)'
_diffrn_orient_matrix_UB_11      -0.1126625000
_diffrn_orient_matrix_UB_12      -0.0708235000
_diffrn_orient_matrix_UB_13      0.0242692000
_diffrn_orient_matrix_UB_21      0.0793170000
_diffrn_orient_matrix_UB_22      -0.0682810000
_diffrn_orient_matrix_UB_23      0.0490862000
_diffrn_orient_matrix_UB_31      0.0224958000
_diffrn_orient_matrix_UB_32      0.0887341000
_diffrn_orient_matrix_UB_33      0.0872662000
_diffrn_radiation_monochromator  graphite
_diffrn_radiation_probe          x-ray
_diffrn_radiation_type           CuK\a
_diffrn_radiation_wavelength     1.54184
_diffrn_source                   'fine-focus sealed X-ray tube'
_diffrn_source_type              'Enhance (Cu) X-ray Source'
_reflns_Friedel_coverage         0.000
_reflns_Friedel_fraction_full    .
_reflns_Friedel_fraction_max     .
_reflns_number_gt                3381
_reflns_number_total             6059
_reflns_odcompleteness_completeness 99.41
_reflns_odcompleteness_iscentric 1
_reflns_odcompleteness_theta     66.97
_reflns_special_details          
;
 Reflections were merged by SHELXL according to the crystal
 class for the calculation of statistics and refinement.
 
 _reflns_Friedel_fraction is defined as the number of unique
 Friedel pairs measured divided by the number that would be
 possible theoretically, ignoring centric projections and
 systematic absences.
;
_reflns_threshold_expression     'I > 2\s(I)'
_computing_cell_refinement       'CrysAlisPro 1.171.38.41 (Rigaku OD, 2015)'
_computing_data_collection       'CrysAlisPro 1.171.38.41 (Rigaku OD, 2015)'
_computing_data_reduction        'CrysAlisPro 1.171.38.41 (Rigaku OD, 2015)'
_computing_molecular_graphics    'Olex2 (Dolomanov et al., 2009)'
_computing_publication_material  'Olex2 (Dolomanov et al., 2009)'
_computing_structure_refinement  'ShelXL (Sheldrick, 2015)'
_computing_structure_solution    ?
_refine_diff_density_max         0.525
_refine_diff_density_min         -0.604
_refine_diff_density_rms         0.098
_refine_ls_extinction_coef       .
_refine_ls_extinction_method     none
_refine_ls_goodness_of_fit_ref   1.008
_refine_ls_hydrogen_treatment    constr
_refine_ls_matrix_type           full
_refine_ls_number_parameters     581
_refine_ls_number_reflns         6059
_refine_ls_number_restraints     1887
_refine_ls_R_factor_all          0.1255
_refine_ls_R_factor_gt           0.0639
_refine_ls_restrained_S_all      1.008
_refine_ls_shift/su_max          0.023
_refine_ls_shift/su_mean         0.001
_refine_ls_structure_factor_coef Fsqd
_refine_ls_weighting_details     'w=1/[\s^2^(Fo^2^)] where P=(Fo^2^+2Fc^2^)/3'
_refine_ls_weighting_scheme      calc
_refine_ls_wR_factor_gt          0.0855
_refine_ls_wR_factor_ref         0.1123
_refine_special_details          ?
_olex2_refinement_description    
;
1. Fixed Uiso
 At 1.2 times of:
  All C(H) groups
2. Uiso/Uaniso restraints and constraints
All non-hydrogen atoms have similar U: within 3.8A with sigma of 0.02 and sigma
for terminal atoms of 0.04
3. Others
 Sof(F7B)=Sof(F8B)=Sof(F9B)=1-FVAR(1)
 Sof(F7A)=Sof(F8A)=Sof(F9A)=FVAR(1)
4.a Aromatic/amide H refined with riding coordinates:
 C2(H2), C3(H3), C5(H5), C6(H6), C8(H8), C12(H12), C13(H13), C15(H15),
 C16(H16), C18(H18), C22(H22), C23(H23), C25(H25), C26(H26), C28(H28), C31(H31),
  C32(H32), C33(H33), C38(H38), C39(H39), C40(H40), C41(H41), C42(H42)
;
_atom_sites_solution_hydrogens   geom
_atom_sites_solution_primary     ?
_atom_sites_solution_secondary   ?
loop_
_atom_site_label
_atom_site_type_symbol
_atom_site_fract_x
_atom_site_fract_y
_atom_site_fract_z
_atom_site_U_iso_or_equiv
_atom_site_adp_type
_atom_site_occupancy
_atom_site_site_symmetry_order
_atom_site_calc_flag
_atom_site_refinement_flags_posn
_atom_site_refinement_flags_adp
_atom_site_refinement_flags_occupancy
_atom_site_disorder_assembly
_atom_site_disorder_group
C1 C 1.0685(10) 1.4006(9) 1.0749(7) 0.057(3) Uani 1 1 d . U . . .
C2 C 1.1700(10) 1.3978(9) 1.0397(6) 0.062(3) Uani 1 1 d . U . . .
H2 H 1.234832 1.462091 1.051049 0.075 Uiso 1 1 calc R . . . .
C3 C 1.1712(9) 1.2945(8) 0.9865(6) 0.057(3) Uani 1 1 d . U . . .
H3 H 1.237089 1.290452 0.960456 0.068 Uiso 1 1 calc R . . . .
C4 C 1.0776(9) 1.2000(9) 0.9721(6) 0.047(2) Uani 1 1 d . U . . .
C5 C 0.9779(9) 1.2051(8) 1.0105(6) 0.054(2) Uani 1 1 d . U . . .
H5 H 0.913130 1.140805 0.999655 0.064 Uiso 1 1 calc R . . . .
C6 C 0.9757(10) 1.3067(9) 1.0651(6) 0.061(3) Uani 1 1 d . U . . .
H6 H 0.912272 1.310130 1.093960 0.073 Uiso 1 1 calc R . . . .
C7 C 1.0744(9) 1.0882(9) 0.9110(6) 0.050(2) Uani 1 1 d . U . . .
C8 C 1.1856(9) 1.0630(8) 0.9034(6) 0.056(2) Uani 1 1 d . U . . .
H8 H 1.257667 1.114947 0.934281 0.067 Uiso 1 1 calc R . . . .
C9 C 1.1889(9) 0.9607(9) 0.8499(7) 0.049(2) Uani 1 1 d . U . . .
C10 C 1.3102(11) 0.9275(11) 0.8615(8) 0.066(3) Uani 1 1 d . U . . .
C11 C 0.5411(10) 1.2689(9) 0.8632(7) 0.062(3) Uani 1 1 d . U . . .
C12 C 0.4646(10) 1.2039(9) 0.7832(7) 0.065(3) Uani 1 1 d . U . . .
H12 H 0.386713 1.213023 0.765200 0.077 Uiso 1 1 calc R . . . .
C13 C 0.5085(9) 1.1254(9) 0.7314(7) 0.059(3) Uani 1 1 d . U . . .
H13 H 0.457805 1.079558 0.679221 0.071 Uiso 1 1 calc R . . . .
C14 C 0.6284(10) 1.1134(9) 0.7561(7) 0.054(2) Uani 1 1 d . U . . .
C15 C 0.6999(10) 1.1847(8) 0.8340(7) 0.060(3) Uani 1 1 d . U . . .
H15 H 0.779665 1.180038 0.851059 0.072 Uiso 1 1 calc R . . . .
C16 C 0.6586(10) 1.2623(9) 0.8874(7) 0.070(3) Uani 1 1 d . U . . .
H16 H 0.709661 1.309309 0.939006 0.084 Uiso 1 1 calc R . . . .
C17 C 0.6767(10) 1.0262(9) 0.7062(7) 0.055(2) Uani 1 1 d . U . . .
C18 C 0.5980(9) 0.9357(8) 0.6427(6) 0.059(2) Uani 1 1 d . U . . .
H18 H 0.515072 0.929901 0.631558 0.071 Uiso 1 1 calc R . . . .
C19 C 0.6438(10) 0.8541(9) 0.5959(7) 0.054(2) Uani 1 1 d . U . . .
C20 C 0.5511(12) 0.7592(12) 0.5269(9) 0.074(3) Uani 1 1 d . U . . .
C21 C 1.2264(10) 1.4870(9) 0.6843(8) 0.066(3) Uani 1 1 d . U . . .
C22 C 1.1858(11) 1.4412(10) 0.7523(8) 0.075(3) Uani 1 1 d . U . . .
H22 H 1.186673 1.489267 0.805288 0.090 Uiso 1 1 calc R . . . .
C23 C 1.1435(9) 1.3228(9) 0.7420(7) 0.061(3) Uani 1 1 d . U . . .
H23 H 1.112157 1.291434 0.786673 0.074 Uiso 1 1 calc R . . . .
C24 C 1.1486(10) 1.2521(9) 0.6643(7) 0.054(2) Uani 1 1 d . U . . .
C25 C 1.1871(9) 1.3002(9) 0.5954(7) 0.060(3) Uani 1 1 d . U . . .
H25 H 1.185174 1.252970 0.541741 0.072 Uiso 1 1 calc R . . . .
C26 C 1.2280(10) 1.4177(9) 0.6061(7) 0.066(3) Uani 1 1 d . U . . .
H26 H 1.256597 1.449790 0.560766 0.080 Uiso 1 1 calc R . . . .
C27 C 1.1049(9) 1.1251(9) 0.6581(7) 0.052(2) Uani 1 1 d . U . . .
C28 C 1.1458(9) 1.0509(8) 0.5979(6) 0.058(2) Uani 1 1 d . U . . .
H28 H 1.204968 1.082424 0.568969 0.069 Uiso 1 1 calc R . . . .
C29 C 1.1006(9) 0.9326(9) 0.5806(6) 0.049(2) Uani 1 1 d . U . . .
C30 C 1.1694(13) 0.8627(11) 0.5246(9) 0.065(3) Uani 1 1 d . U . . .
C31 C 0.7102(9) 0.8676(9) 0.8534(6) 0.057(2) Uani 1 1 d . U . . .
H31 H 0.745384 0.944866 0.877893 0.068 Uiso 1 1 calc R . . . .
C32 C 0.6031(10) 0.8155(9) 0.8751(6) 0.062(3) Uani 1 1 d . U . . .
H32 H 0.565752 0.858184 0.911336 0.074 Uiso 1 1 calc R . . . .
C33 C 0.5536(10) 0.7016(9) 0.8427(7) 0.063(3) Uani 1 1 d . U . . .
H33 H 0.482572 0.666069 0.857880 0.075 Uiso 1 1 calc R . . . .
C34 C 0.6079(10) 0.6371(10) 0.7871(7) 0.059(3) Uani 1 1 d . U . . .
C35 C 0.7162(9) 0.6966(9) 0.7678(6) 0.048(2) Uani 1 1 d . U . . .
C36 C 0.7808(9) 0.6369(9) 0.7136(6) 0.052(2) Uani 1 1 d . U . . .
C37 C 0.7356(11) 0.5176(10) 0.6818(7) 0.065(3) Uani 1 1 d . U . . .
C38 C 0.6254(10) 0.4597(9) 0.7023(7) 0.067(3) Uani 1 1 d . U . . .
H38 H 0.595714 0.380863 0.681339 0.081 Uiso 1 1 calc R . . . .
C39 C 0.5647(10) 0.5164(9) 0.7508(7) 0.067(3) Uani 1 1 d . U . . .
H39 H 0.492274 0.476525 0.761497 0.080 Uiso 1 1 calc R . . . .
C40 C 0.8050(10) 0.4618(9) 0.6330(7) 0.068(3) Uani 1 1 d . U . . .
H40 H 0.777800 0.383230 0.610246 0.081 Uiso 1 1 calc R . . . .
C41 C 0.9122(10) 0.5213(9) 0.6181(6) 0.061(3) Uani 1 1 d . U . . .
H41 H 0.959233 0.484388 0.586780 0.073 Uiso 1 1 calc R . . . .
C42 C 0.9480(10) 0.6404(9) 0.6524(6) 0.060(2) Uani 1 1 d . U . . .
H42 H 1.020416 0.682607 0.643365 0.072 Uiso 1 1 calc R . . . .
Cl1 Cl 1.0620(3) 1.5308(2) 1.13779(19) 0.0802(10) Uani 1 1 d . U . . .
Cl2 Cl 0.4884(3) 1.3663(3) 0.9301(2) 0.0884(11) Uani 1 1 d . U . . .
Cl3 Cl 1.2714(3) 1.6340(3) 0.6946(2) 0.1003(12) Uani 1 1 d . U . . .
Dy1 Dy 0.92015(6) 0.91591(5) 0.72317(4) 0.0491(2) Uani 1 1 d . U . . .
F1 F 1.4046(6) 1.0067(6) 0.9132(4) 0.086(2) Uani 1 1 d . U . . .
F2 F 1.3415(6) 0.9011(5) 0.7847(4) 0.081(2) Uani 1 1 d . U . . .
F3 F 1.3031(6) 0.8333(6) 0.8976(5) 0.095(2) Uani 1 1 d . U . . .
F4 F 0.5709(8) 0.7670(7) 0.4451(5) 0.132(3) Uani 1 1 d . U . . .
F5 F 0.5678(7) 0.6554(6) 0.5310(5) 0.126(3) Uani 1 1 d . U . . .
F6 F 0.4390(6) 0.7524(7) 0.5209(5) 0.147(4) Uani 1 1 d . U . . .
F7A F 1.1877(13) 0.9021(10) 0.4538(8) 0.092(4) Uani 0.675(10) 1 d . U P A 1
F7B F 1.278(2) 0.9232(18) 0.5174(15) 0.070(5) Uiso 0.325(10) 1 d . U P A 2
F8A F 1.1014(10) 0.7528(9) 0.4934(9) 0.086(4) Uani 0.675(10) 1 d . U P A 1
F8B F 1.100(2) 0.815(2) 0.4431(16) 0.081(6) Uiso 0.325(10) 1 d . U P A 2
F9A F 1.2668(11) 0.8521(12) 0.5757(8) 0.093(4) Uani 0.675(10) 1 d . U P A 1
F9B F 1.191(3) 0.776(2) 0.5605(17) 0.083(6) Uiso 0.325(10) 1 d . U P A 2
N1 N 0.7643(7) 0.8118(7) 0.7993(5) 0.0503(19) Uani 1 1 d . U . . .
N2 N 0.8827(7) 0.6945(7) 0.6968(5) 0.0519(19) Uani 1 1 d . U . . .
O1 O 0.9723(6) 1.0275(5) 0.8700(4) 0.0532(17) Uani 1 1 d . U . . .
O2 O 1.1049(6) 0.8907(5) 0.7925(4) 0.0554(17) Uani 1 1 d . U . . .
O3 O 0.7874(6) 1.0364(5) 0.7296(4) 0.0536(17) Uani 1 1 d . U . . .
O4 O 0.7489(6) 0.8411(5) 0.6053(4) 0.0541(17) Uani 1 1 d . U . . .
O5 O 1.0331(6) 1.0912(5) 0.7053(4) 0.0547(17) Uani 1 1 d . U . . .
O6 O 1.0147(6) 0.8746(5) 0.6064(4) 0.0549(17) Uani 1 1 d . U . . .

loop_
_atom_site_aniso_label
_atom_site_aniso_U_11
_atom_site_aniso_U_22
_atom_site_aniso_U_33
_atom_site_aniso_U_23
_atom_site_aniso_U_13
_atom_site_aniso_U_12
C1 0.060(6) 0.059(6) 0.049(6) 0.006(5) 0.006(5) 0.016(5)
C2 0.057(6) 0.061(6) 0.062(6) 0.007(5) 0.012(5) 0.003(5)
C3 0.046(5) 0.062(5) 0.056(5) -0.002(5) 0.011(4) 0.011(5)
C4 0.038(5) 0.057(5) 0.049(5) 0.009(4) 0.012(4) 0.017(4)
C5 0.049(5) 0.053(5) 0.058(5) 0.007(4) 0.016(4) 0.010(4)
C6 0.054(6) 0.065(6) 0.061(6) 0.004(5) 0.013(5) 0.015(5)
C7 0.047(5) 0.051(5) 0.054(5) 0.006(4) 0.021(4) 0.010(4)
C8 0.043(5) 0.058(5) 0.061(5) -0.001(4) 0.013(4) 0.010(4)
C9 0.038(5) 0.050(5) 0.063(5) 0.009(4) 0.017(4) 0.016(4)
C10 0.051(6) 0.066(6) 0.074(7) 0.006(6) 0.008(6) 0.011(5)
C11 0.059(6) 0.059(6) 0.072(6) 0.006(5) 0.024(5) 0.020(5)
C12 0.055(6) 0.070(6) 0.076(6) 0.016(5) 0.019(5) 0.027(5)
C13 0.051(5) 0.065(5) 0.062(5) 0.009(5) 0.014(5) 0.018(5)
C14 0.046(5) 0.054(5) 0.062(5) 0.007(4) 0.010(4) 0.018(4)
C15 0.048(5) 0.060(5) 0.069(5) -0.003(5) 0.010(5) 0.016(5)
C16 0.065(6) 0.070(6) 0.068(6) 0.001(5) 0.006(5) 0.021(5)
C17 0.043(4) 0.059(5) 0.059(5) 0.010(4) 0.007(4) 0.012(4)
C18 0.041(4) 0.064(5) 0.067(5) -0.003(4) 0.009(4) 0.014(4)
C19 0.042(5) 0.061(5) 0.056(5) 0.007(4) 0.012(4) 0.007(4)
C20 0.057(6) 0.075(7) 0.077(7) -0.017(6) 0.011(6) 0.013(6)
C21 0.056(6) 0.046(6) 0.089(7) 0.003(5) 0.016(6) 0.007(5)
C22 0.075(6) 0.063(6) 0.079(6) -0.005(6) 0.023(5) 0.007(5)
C23 0.063(5) 0.058(5) 0.063(5) 0.006(5) 0.029(5) 0.005(5)
C24 0.053(5) 0.050(5) 0.062(5) 0.007(4) 0.017(4) 0.016(4)
C25 0.063(5) 0.058(5) 0.060(5) 0.012(5) 0.025(5) 0.007(5)
C26 0.065(6) 0.051(6) 0.079(6) 0.016(5) 0.012(5) 0.006(5)
C27 0.047(5) 0.052(5) 0.060(5) 0.009(4) 0.019(4) 0.014(4)
C28 0.054(5) 0.055(5) 0.072(5) 0.017(4) 0.029(4) 0.012(4)
C29 0.047(5) 0.052(5) 0.055(5) 0.006(4) 0.023(4) 0.018(4)
C30 0.076(7) 0.065(7) 0.059(6) 0.010(6) 0.025(6) 0.020(6)
C31 0.046(5) 0.067(5) 0.055(5) 0.008(4) 0.008(4) 0.014(4)
C32 0.052(6) 0.073(6) 0.058(6) 0.005(5) 0.008(5) 0.017(5)
C33 0.046(5) 0.077(6) 0.062(5) 0.018(5) 0.008(5) 0.011(5)
C34 0.050(5) 0.064(5) 0.058(5) 0.012(5) 0.005(4) 0.008(5)
C35 0.040(4) 0.055(4) 0.053(4) 0.011(4) 0.011(4) 0.016(4)
C36 0.046(4) 0.058(4) 0.052(4) 0.015(4) 0.008(4) 0.013(4)
C37 0.062(5) 0.063(5) 0.065(5) 0.010(5) 0.005(5) 0.011(5)
C38 0.065(5) 0.058(5) 0.067(5) 0.008(5) 0.005(5) 0.000(5)
C39 0.055(5) 0.067(5) 0.074(6) 0.017(5) 0.015(5) 0.000(5)
C40 0.074(6) 0.052(5) 0.069(6) 0.001(5) 0.006(5) 0.012(5)
C41 0.065(6) 0.059(6) 0.061(6) 0.004(5) 0.020(5) 0.020(5)
C42 0.056(5) 0.057(5) 0.068(5) 0.005(4) 0.016(4) 0.016(4)
Cl1 0.094(3) 0.071(2) 0.075(2) -0.0049(17) 0.0148(18) 0.034(2)
Cl2 0.098(3) 0.078(2) 0.102(3) 0.0001(19) 0.054(2) 0.032(2)
Cl3 0.093(3) 0.053(2) 0.142(3) 0.010(2) 0.004(2) 0.014(2)
Dy1 0.0389(4) 0.0507(4) 0.0541(4) 0.0014(3) 0.0108(3) 0.0093(3)
F1 0.048(4) 0.092(5) 0.104(5) -0.005(4) -0.007(4) 0.020(4)
F2 0.062(4) 0.086(5) 0.095(5) 0.000(4) 0.034(4) 0.017(4)
F3 0.071(5) 0.097(5) 0.132(6) 0.055(5) 0.020(4) 0.032(4)
F4 0.121(7) 0.158(7) 0.073(5) -0.015(5) 0.002(5) -0.015(6)
F5 0.107(6) 0.073(5) 0.147(7) -0.019(5) -0.033(5) -0.006(5)
F6 0.043(5) 0.159(7) 0.175(7) -0.099(6) -0.009(5) 0.005(5)
F7A 0.145(9) 0.085(7) 0.076(7) 0.023(6) 0.072(7) 0.046(7)
F8A 0.078(7) 0.060(6) 0.112(8) -0.024(6) 0.048(6) 0.004(6)
F9A 0.066(7) 0.109(8) 0.102(7) -0.008(7) -0.004(6) 0.056(6)
N1 0.039(4) 0.058(4) 0.054(4) 0.008(3) 0.011(3) 0.015(3)
N2 0.046(4) 0.050(4) 0.062(4) 0.008(4) 0.011(4) 0.017(4)
O1 0.038(3) 0.061(4) 0.054(4) 0.000(3) 0.010(3) 0.007(3)
O2 0.045(4) 0.055(4) 0.061(4) 0.002(3) 0.008(3) 0.012(3)
O3 0.046(4) 0.053(4) 0.060(4) 0.001(3) 0.009(3) 0.017(3)
O4 0.041(3) 0.055(4) 0.059(4) -0.004(3) 0.001(3) 0.013(3)
O5 0.055(4) 0.050(3) 0.059(4) 0.007(3) 0.023(3) 0.005(3)
O6 0.060(4) 0.055(4) 0.058(4) 0.008(3) 0.031(3) 0.018(3)

_geom_special_details            
;
 All esds (except the esd in the dihedral angle between two l.s. planes)
 are estimated using the full covariance matrix.  The cell esds are taken
 into account individually in the estimation of esds in distances, angles
 and torsion angles; correlations between esds in cell parameters are only
 used when they are defined by crystal symmetry.  An approximate (isotropic)
 treatment of cell esds is used for estimating esds involving l.s. planes.
;
loop_
_geom_bond_atom_site_label_1
_geom_bond_atom_site_label_2
_geom_bond_distance
_geom_bond_site_symmetry_2
_geom_bond_publ_flag
C1 C2 1.384(13) . ?
C1 C6 1.357(13) . ?
C1 Cl1 1.752(10) . ?
C2 C3 1.397(11) . ?
C3 C4 1.359(12) . ?
C4 C5 1.397(12) . ?
C4 C7 1.522(11) . ?
C5 C6 1.395(11) . ?
C7 C8 1.404(12) . ?
C7 O1 1.250(11) . ?
C8 C9 1.397(11) . ?
C9 C10 1.529(13) . ?
C9 O2 1.254(11) . ?
C10 F1 1.330(12) . ?
C10 F2 1.318(12) . ?
C10 F3 1.340(12) . ?
C11 C12 1.400(13) . ?
C11 C16 1.368(13) . ?
C11 Cl2 1.735(10) . ?
C12 C13 1.388(11) . ?
C13 C14 1.417(13) . ?
C14 C15 1.384(12) . ?
C14 C17 1.481(12) . ?
C15 C16 1.378(11) . ?
C17 C18 1.390(12) . ?
C17 O3 1.242(11) . ?
C18 C19 1.390(12) . ?
C19 C20 1.522(14) . ?
C19 O4 1.246(11) . ?
C20 F4 1.340(14) . ?
C20 F5 1.324(14) . ?
C20 F6 1.267(13) . ?
C21 C22 1.371(13) . ?
C21 C26 1.373(12) . ?
C21 Cl3 1.723(10) . ?
C22 C23 1.390(12) . ?
C23 C24 1.388(11) . ?
C24 C25 1.387(12) . ?
C24 C27 1.499(13) . ?
C25 C26 1.378(12) . ?
C27 C28 1.411(11) . ?
C27 O5 1.247(10) . ?
C28 C29 1.387(12) . ?
C29 C30 1.554(13) . ?
C29 O6 1.253(11) . ?
C30 F7A 1.294(14) . ?
C30 F7B 1.35(2) . ?
C30 F8A 1.362(15) . ?
C30 F8B 1.34(3) . ?
C30 F9A 1.300(16) . ?
C30 F9B 1.31(3) . ?
C31 C32 1.387(13) . ?
C31 N1 1.322(10) . ?
C32 C33 1.357(12) . ?
C33 C34 1.397(12) . ?
C34 C35 1.412(13) . ?
C34 C39 1.433(12) . ?
C35 C36 1.435(12) . ?
C35 N1 1.368(11) . ?
C36 C37 1.408(13) . ?
C36 N2 1.326(12) . ?
C37 C38 1.432(14) . ?
C37 C40 1.404(13) . ?
C38 C39 1.330(12) . ?
C40 C41 1.372(13) . ?
C41 C42 1.408(12) . ?
C42 N2 1.317(10) . ?
Dy1 N1 2.544(8) . ?
Dy1 N2 2.586(8) . ?
Dy1 O1 2.369(6) . ?
Dy1 O2 2.319(7) . ?
Dy1 O3 2.339(6) . ?
Dy1 O4 2.352(6) . ?
Dy1 O5 2.330(6) . ?
Dy1 O6 2.321(6) . ?

loop_
_geom_angle_atom_site_label_1
_geom_angle_atom_site_label_2
_geom_angle_atom_site_label_3
_geom_angle
_geom_angle_site_symmetry_1
_geom_angle_site_symmetry_3
_geom_angle_publ_flag
C2 C1 Cl1 118.2(9) . . ?
C6 C1 C2 123.2(11) . . ?
C6 C1 Cl1 118.5(9) . . ?
C1 C2 C3 117.3(11) . . ?
C4 C3 C2 121.0(10) . . ?
C3 C4 C5 120.1(10) . . ?
C3 C4 C7 121.9(9) . . ?
C5 C4 C7 118.0(10) . . ?
C6 C5 C4 119.9(10) . . ?
C1 C6 C5 118.2(10) . . ?
C8 C7 C4 117.8(9) . . ?
O1 C7 C4 116.9(9) . . ?
O1 C7 C8 125.4(10) . . ?
C9 C8 C7 120.6(10) . . ?
C8 C9 C10 117.0(10) . . ?
O2 C9 C8 128.8(10) . . ?
O2 C9 C10 114.3(9) . . ?
F1 C10 C9 115.7(10) . . ?
F1 C10 F3 106.2(10) . . ?
F2 C10 C9 112.6(10) . . ?
F2 C10 F1 105.8(10) . . ?
F2 C10 F3 105.6(10) . . ?
F3 C10 C9 110.3(10) . . ?
C12 C11 Cl2 119.3(9) . . ?
C16 C11 C12 121.6(10) . . ?
C16 C11 Cl2 119.0(9) . . ?
C13 C12 C11 118.1(10) . . ?
C12 C13 C14 121.7(10) . . ?
C13 C14 C17 123.6(10) . . ?
C15 C14 C13 116.6(10) . . ?
C15 C14 C17 119.7(10) . . ?
C16 C15 C14 123.1(11) . . ?
C11 C16 C15 118.7(11) . . ?
C18 C17 C14 120.0(10) . . ?
O3 C17 C14 115.5(10) . . ?
O3 C17 C18 124.4(10) . . ?
C19 C18 C17 119.8(10) . . ?
C18 C19 C20 116.1(10) . . ?
O4 C19 C18 130.1(11) . . ?
O4 C19 C20 113.6(10) . . ?
F4 C20 C19 109.4(12) . . ?
F5 C20 C19 113.2(12) . . ?
F5 C20 F4 99.7(10) . . ?
F6 C20 C19 119.6(10) . . ?
F6 C20 F4 105.7(12) . . ?
F6 C20 F5 107.2(13) . . ?
C22 C21 Cl3 120.0(9) . . ?
C26 C21 C22 121.1(11) . . ?
C26 C21 Cl3 118.8(9) . . ?
C21 C22 C23 120.0(10) . . ?
C24 C23 C22 119.2(10) . . ?
C23 C24 C25 119.9(10) . . ?
C23 C24 C27 116.8(10) . . ?
C25 C24 C27 123.3(10) . . ?
C26 C25 C24 120.2(10) . . ?
C21 C26 C25 119.5(11) . . ?
C28 C27 C24 117.9(9) . . ?
O5 C27 C24 118.2(9) . . ?
O5 C27 C28 123.9(10) . . ?
C29 C28 C27 122.0(10) . . ?
C28 C29 C30 115.2(10) . . ?
O6 C29 C28 128.8(9) . . ?
O6 C29 C30 115.9(10) . . ?
F7A C30 C29 112.9(11) . . ?
F7A C30 F8A 104.9(12) . . ?
F7A C30 F9A 114.1(14) . . ?
F7B C30 C29 114.6(13) . . ?
F8A C30 C29 109.9(11) . . ?
F8B C30 C29 110.0(14) . . ?
F8B C30 F7B 110.0(18) . . ?
F9A C30 C29 110.1(11) . . ?
F9A C30 F8A 104.4(13) . . ?
F9B C30 C29 111.0(14) . . ?
F9B C30 F7B 105.3(19) . . ?
F9B C30 F8B 105.5(18) . . ?
N1 C31 C32 122.7(10) . . ?
C33 C32 C31 119.2(10) . . ?
C32 C33 C34 120.9(11) . . ?
C33 C34 C35 116.4(10) . . ?
C33 C34 C39 125.5(11) . . ?
C35 C34 C39 118.1(10) . . ?
C34 C35 C36 120.5(10) . . ?
N1 C35 C34 122.3(9) . . ?
N1 C35 C36 117.2(10) . . ?
C37 C36 C35 118.7(11) . . ?
N2 C36 C35 119.4(10) . . ?
N2 C36 C37 121.9(10) . . ?
C36 C37 C38 119.5(11) . . ?
C40 C37 C36 116.7(11) . . ?
C40 C37 C38 123.7(11) . . ?
C39 C38 C37 121.2(11) . . ?
C38 C39 C34 121.9(11) . . ?
C41 C40 C37 121.1(11) . . ?
C40 C41 C42 117.1(10) . . ?
N2 C42 C41 122.5(10) . . ?
N1 Dy1 N2 63.8(3) . . ?
O1 Dy1 N1 76.9(2) . . ?
O1 Dy1 N2 120.8(2) . . ?
O2 Dy1 N1 105.6(2) . . ?
O2 Dy1 N2 77.4(2) . . ?
O2 Dy1 O1 72.6(2) . . ?
O2 Dy1 O3 143.6(2) . . ?
O2 Dy1 O4 145.6(2) . . ?
O2 Dy1 O5 85.1(2) . . ?
O2 Dy1 O6 75.8(2) . . ?
O3 Dy1 N1 77.4(2) . . ?
O3 Dy1 N2 131.7(2) . . ?
O3 Dy1 O1 72.9(2) . . ?
O3 Dy1 O4 70.9(2) . . ?
O4 Dy1 N1 77.2(2) . . ?
O4 Dy1 N2 73.3(2) . . ?
O4 Dy1 O1 139.1(2) . . ?
O5 Dy1 N1 147.4(2) . . ?
O5 Dy1 N2 148.4(2) . . ?
O5 Dy1 O1 77.2(2) . . ?
O5 Dy1 O3 76.3(2) . . ?
O5 Dy1 O4 111.3(2) . . ?
O6 Dy1 N1 138.7(2) . . ?
O6 Dy1 N2 76.8(2) . . ?
O6 Dy1 O1 138.1(2) . . ?
O6 Dy1 O3 126.2(2) . . ?
O6 Dy1 O4 80.2(2) . . ?
O6 Dy1 O5 73.4(2) . . ?
C31 N1 C35 118.4(9) . . ?
C31 N1 Dy1 122.2(7) . . ?
C35 N1 Dy1 117.8(6) . . ?
C36 N2 Dy1 116.7(7) . . ?
C42 N2 C36 120.6(9) . . ?
C42 N2 Dy1 121.3(7) . . ?
C7 O1 Dy1 127.3(6) . . ?
C9 O2 Dy1 129.0(6) . . ?
C17 O3 Dy1 136.7(7) . . ?
C19 O4 Dy1 131.5(7) . . ?
C27 O5 Dy1 137.3(7) . . ?
C29 O6 Dy1 132.3(6) . . ?

_iucr_refine_instructions_details 
;
TITL CF solution in P-1
    exp_8484.res
    created by SHELXL-2016/6 at 13:08:38 on 03-Jun-2018
CELL 1.54184 11.570404 12.136706 15.494903 98.6518 100.2308 102.3052
ZERR 2 0.001142 0.001137 0.001307 0.0074 0.0078 0.0082
LATT 1
SFAC C H O Dy Cl F N
UNIT 84 46 12 2 6 18 4
SIMU 0.02 0.04 3.8

L.S. 10
PLAN  5
SIZE 0.07 0.07 0.08
BOND
fmap 2
acta
OMIT -2 120
REM <olex2.extras>
REM <HklSrc "%.\\exp_8484.hkl">
REM </olex2.extras>

WGHT    0.000000
FVAR       3.22158   0.67451
C1    1    1.068545    1.400554    1.074856    11.00000    0.05957    0.05924 =
         0.04931    0.00614    0.00620    0.01571
C2    1    1.170019    1.397777    1.039692    11.00000    0.05657    0.06127 =
         0.06242    0.00745    0.01183    0.00326
AFIX  43
H2    2    1.234832    1.462091    1.051049    11.00000   -1.20000
AFIX   0
C3    1    1.171224    1.294542    0.986468    11.00000    0.04613    0.06242 =
         0.05557   -0.00187    0.01088    0.01095
AFIX  43
H3    2    1.237089    1.290452    0.960456    11.00000   -1.20000
AFIX   0
C4    1    1.077620    1.199951    0.972095    11.00000    0.03835    0.05681 =
         0.04938    0.00861    0.01189    0.01698
C5    1    0.977905    1.205062    1.010475    11.00000    0.04920    0.05345 =
         0.05751    0.00724    0.01599    0.00970
AFIX  43
H5    2    0.913130    1.140805    0.999655    11.00000   -1.20000
AFIX   0
C6    1    0.975689    1.306720    1.065051    11.00000    0.05442    0.06491 =
         0.06076    0.00353    0.01293    0.01509
AFIX  43
H6    2    0.912272    1.310130    1.093960    11.00000   -1.20000
AFIX   0
C7    1    1.074414    1.088220    0.911009    11.00000    0.04724    0.05052 =
         0.05385    0.00620    0.02132    0.01046
C8    1    1.185583    1.063042    0.903417    11.00000    0.04334    0.05804 =
         0.06143   -0.00134    0.01250    0.01011
AFIX  43
H8    2    1.257667    1.114947    0.934281    11.00000   -1.20000
AFIX   0
C9    1    1.188894    0.960743    0.849929    11.00000    0.03825    0.04975 =
         0.06266    0.00868    0.01673    0.01589
C10   1    1.310227    0.927510    0.861513    11.00000    0.05080    0.06604 =
         0.07427    0.00603    0.00843    0.01070
C11   1    0.541060    1.268856    0.863157    11.00000    0.05934    0.05925 =
         0.07180    0.00577    0.02426    0.01996
C12   1    0.464613    1.203891    0.783166    11.00000    0.05524    0.07013 =
         0.07599    0.01621    0.01870    0.02711
AFIX  43
H12   2    0.386713    1.213023    0.765200    11.00000   -1.20000
AFIX   0
C13   1    0.508462    1.125429    0.731430    11.00000    0.05122    0.06486 =
         0.06190    0.00853    0.01385    0.01808
AFIX  43
H13   2    0.457805    1.079558    0.679221    11.00000   -1.20000
AFIX   0
C14   1    0.628380    1.113444    0.756119    11.00000    0.04557    0.05401 =
         0.06166    0.00741    0.00967    0.01801
C15   1    0.699912    1.184723    0.833986    11.00000    0.04789    0.05957 =
         0.06860   -0.00336    0.01026    0.01587
AFIX  43
H15   2    0.779665    1.180038    0.851059    11.00000   -1.20000
AFIX   0
C16   1    0.658595    1.262297    0.887419    11.00000    0.06484    0.07030 =
         0.06844    0.00091    0.00556    0.02114
AFIX  43
H16   2    0.709661    1.309309    0.939006    11.00000   -1.20000
AFIX   0
C17   1    0.676682    1.026158    0.706189    11.00000    0.04324    0.05919 =
         0.05950    0.00968    0.00669    0.01187
C18   1    0.598043    0.935737    0.642698    11.00000    0.04056    0.06410 =
         0.06742   -0.00258    0.00914    0.01438
AFIX  43
H18   2    0.515072    0.929901    0.631558    11.00000   -1.20000
AFIX   0
C19   1    0.643751    0.854081    0.595915    11.00000    0.04249    0.06100 =
         0.05587    0.00734    0.01230    0.00659
C20   1    0.551060    0.759175    0.526867    11.00000    0.05653    0.07501 =
         0.07697   -0.01661    0.01096    0.01281
C21   1    1.226373    1.487022    0.684342    11.00000    0.05648    0.04620 =
         0.08918    0.00255    0.01556    0.00658
C22   1    1.185844    1.441196    0.752317    11.00000    0.07508    0.06256 =
         0.07886   -0.00458    0.02312    0.00694
AFIX  43
H22   2    1.186673    1.489267    0.805288    11.00000   -1.20000
AFIX   0
C23   1    1.143507    1.322840    0.742030    11.00000    0.06312    0.05754 =
         0.06284    0.00572    0.02874    0.00500
AFIX  43
H23   2    1.112157    1.291434    0.786673    11.00000   -1.20000
AFIX   0
C24   1    1.148602    1.252103    0.664295    11.00000    0.05331    0.04957 =
         0.06247    0.00712    0.01723    0.01643
C25   1    1.187060    1.300205    0.595386    11.00000    0.06296    0.05841 =
         0.06017    0.01248    0.02514    0.00660
AFIX  43
H25   2    1.185174    1.252970    0.541741    11.00000   -1.20000
AFIX   0
C26   1    1.228039    1.417695    0.606124    11.00000    0.06512    0.05116 =
         0.07881    0.01640    0.01201    0.00635
AFIX  43
H26   2    1.256597    1.449790    0.560766    11.00000   -1.20000
AFIX   0
C27   1    1.104866    1.125082    0.658095    11.00000    0.04739    0.05196 =
         0.06023    0.00902    0.01897    0.01394
C28   1    1.145797    1.050949    0.597911    11.00000    0.05352    0.05469 =
         0.07155    0.01668    0.02906    0.01223
AFIX  43
H28   2    1.204968    1.082424    0.568969    11.00000   -1.20000
AFIX   0
C29   1    1.100558    0.932612    0.580557    11.00000    0.04687    0.05223 =
         0.05479    0.00625    0.02287    0.01783
C30   1    1.169388    0.862749    0.524638    11.00000    0.07630    0.06520 =
         0.05881    0.00990    0.02457    0.02019
C31   1    0.710221    0.867576    0.853393    11.00000    0.04581    0.06655 =
         0.05534    0.00824    0.00829    0.01361
AFIX  43
H31   2    0.745384    0.944866    0.877893    11.00000   -1.20000
AFIX   0
C32   1    0.603143    0.815540    0.875082    11.00000    0.05174    0.07311 =
         0.05789    0.00509    0.00767    0.01728
AFIX  43
H32   2    0.565752    0.858184    0.911336    11.00000   -1.20000
AFIX   0
C33   1    0.553624    0.701636    0.842744    11.00000    0.04613    0.07748 =
         0.06228    0.01825    0.00803    0.01053
AFIX  43
H33   2    0.482572    0.666069    0.857880    11.00000   -1.20000
AFIX   0
C34   1    0.607874    0.637090    0.787055    11.00000    0.05016    0.06394 =
         0.05842    0.01247    0.00507    0.00761
C35   1    0.716232    0.696556    0.767834    11.00000    0.03978    0.05494 =
         0.05282    0.01079    0.01096    0.01602
C36   1    0.780825    0.636868    0.713594    11.00000    0.04617    0.05828 =
         0.05161    0.01457    0.00808    0.01327
C37   1    0.735554    0.517642    0.681809    11.00000    0.06201    0.06254 =
         0.06503    0.00951    0.00470    0.01102
C38   1    0.625402    0.459654    0.702318    11.00000    0.06478    0.05823 =
         0.06698    0.00848    0.00497    0.00044
AFIX  43
H38   2    0.595714    0.380863    0.681339    11.00000   -1.20000
AFIX   0
C39   1    0.564744    0.516364    0.750810    11.00000    0.05461    0.06724 =
         0.07355    0.01689    0.01539   -0.00030
AFIX  43
H39   2    0.492274    0.476525    0.761497    11.00000   -1.20000
AFIX   0
C40   1    0.804973    0.461847    0.632957    11.00000    0.07382    0.05186 =
         0.06875    0.00136    0.00573    0.01244
AFIX  43
H40   2    0.777800    0.383230    0.610246    11.00000   -1.20000
AFIX   0
C41   1    0.912191    0.521263    0.618133    11.00000    0.06497    0.05903 =
         0.06112    0.00362    0.02030    0.02031
AFIX  43
H41   2    0.959233    0.484388    0.586780    11.00000   -1.20000
AFIX   0
C42   1    0.947957    0.640443    0.652415    11.00000    0.05589    0.05653 =
         0.06821    0.00545    0.01573    0.01590
AFIX  43
H42   2    1.020416    0.682607    0.643365    11.00000   -1.20000
AFIX   0
CL1   5    1.062007    1.530820    1.137789    11.00000    0.09405    0.07089 =
         0.07454   -0.00491    0.01477    0.03397
CL2   5    0.488389    1.366342    0.930137    11.00000    0.09754    0.07780 =
         0.10166    0.00010    0.05380    0.03238
CL3   5    1.271400    1.633982    0.694603    11.00000    0.09287    0.05275 =
         0.14205    0.01024    0.00388    0.01350
DY1   4    0.920147    0.915905    0.723172    11.00000    0.03886    0.05073 =
         0.05415    0.00140    0.01076    0.00934
F1    6    1.404617    1.006730    0.913245    11.00000    0.04812    0.09191 =
         0.10357   -0.00526   -0.00693    0.02034
F2    6    1.341541    0.901081    0.784743    11.00000    0.06158    0.08595 =
         0.09493    0.00016    0.03405    0.01672
F3    6    1.303145    0.833280    0.897585    11.00000    0.07117    0.09690 =
         0.13199    0.05540    0.01979    0.03212
F4    6    0.570863    0.766965    0.445107    11.00000    0.12124    0.15756 =
         0.07331   -0.01469    0.00236   -0.01528
F5    6    0.567768    0.655355    0.530969    11.00000    0.10742    0.07321 =
         0.14743   -0.01885   -0.03251   -0.00591
F6    6    0.439031    0.752401    0.520897    11.00000    0.04321    0.15858 =
         0.17490   -0.09945   -0.00913    0.00478
PART 1
F7A   6    1.187716    0.902114    0.453817    21.00000    0.14534    0.08464 =
         0.07638    0.02338    0.07233    0.04565
PART 0
PART 2
F7B   6    1.278286    0.923212    0.517418   -21.00000    0.07027
PART 0
PART 1
F8A   6    1.101445    0.752849    0.493371    21.00000    0.07762    0.06000 =
         0.11199   -0.02429    0.04792    0.00443
PART 0
PART 2
F8B   6    1.099826    0.815356    0.443090   -21.00000    0.08089
PART 0
PART 1
F9A   6    1.266830    0.852090    0.575697    21.00000    0.06600    0.10863 =
         0.10238   -0.00798   -0.00401    0.05586
PART 0
PART 2
F9B   6    1.191468    0.776373    0.560478   -21.00000    0.08348
PART 0
N1    7    0.764312    0.811837    0.799349    11.00000    0.03919    0.05817 =
         0.05395    0.00796    0.01083    0.01467
N2    7    0.882686    0.694476    0.696814    11.00000    0.04557    0.04972 =
         0.06179    0.00815    0.01070    0.01724
O1    3    0.972326    1.027525    0.869981    11.00000    0.03820    0.06092 =
         0.05440    0.00038    0.00985    0.00715
O2    3    1.104883    0.890654    0.792450    11.00000    0.04542    0.05531 =
         0.06073    0.00151    0.00780    0.01237
O3    3    0.787440    1.036360    0.729630    11.00000    0.04598    0.05272 =
         0.06032    0.00140    0.00944    0.01697
O4    3    0.748927    0.841087    0.605347    11.00000    0.04068    0.05465 =
         0.05882   -0.00372    0.00086    0.01315
O5    3    1.033078    1.091173    0.705280    11.00000    0.05471    0.04978 =
         0.05885    0.00728    0.02268    0.00484
O6    3    1.014661    0.874635    0.606387    11.00000    0.05972    0.05485 =
         0.05765    0.00765    0.03064    0.01804
HKLF 4


REM  CF solution in P-1
REM R1 =  0.0639 for    3381 Fo > 4sig(Fo)  and  0.1255 for all    6059 data
REM    581 parameters refined using   1887 restraints

END  
     
WGHT      0.0000      0.0000 

REM Highest difference peak  0.525,  deepest hole -0.604,  1-sigma level  0.098
Q1    1   0.7922  0.8873  0.7295  11.00000  0.05    0.52
Q2    1   1.2479  1.2530  0.8343  11.00000  0.05    0.50
Q3    1   0.8779  0.9043  0.6069  11.00000  0.05    0.46
Q4    1   1.2541  0.9385  0.4780  11.00000  0.05    0.44
Q5    1   0.9509  1.0020  0.8240  11.00000  0.05    0.41

  REM The information below was added by Olex2.
  REM
  REM R1 = 0.0639 for 3381 Fo > 4sig(Fo) and 0.1255 for all 13565 data
  REM n/a parameters refined using n/a restraints
  REM Highest difference peak 0.52, deepest hole -0.60
  REM Mean Shift 0.001, Max Shift -0.018.

  REM +++ Tabular Listing of Refinement Information +++
  REM R1_all = 0.1255
  REM R1_gt = 0.0639
  REM wR_ref = 0.1123
  REM GOOF = 0.908
  REM Shift_max = -0.018
  REM Shift_mean = 0.001
  REM Reflections_all = 13565
  REM Reflections_gt = 3381
  REM Parameters = n/a
  REM Hole = -0.60
  REM Peak = 0.52
  REM Flack = n/a

  
;
_olex2_submission_special_instructions 'No special instructions were received'
_oxdiff_exptl_absorpt_empirical_details 
;
Empirical correction (ABSPACK) includes:
- Absorption correction using spherical harmonics
- Frame scaling
;
_oxdiff_exptl_absorpt_empirical_full_max 2.056
_oxdiff_exptl_absorpt_empirical_full_min 0.723
